# Supplementary material for: A New Isoform of the Histone Demethylase JMJD2A/KDM4A Is Required for Skeletal Muscle Differentiation
Source: PLoS Genet. 2011 Jun 2;7(6):e1001390. doi: 10.1371/journal.pgen.1001390 (PMC3107188; doi:10.1371/journal.pgen.1001390)
Supplement: Table S1 — List of genes significantly affected by the JMJD2A siRNAs. (0.03 MB XLS) [file pgen.1001390.s011.xls]

## Sheet: Feuil1
GeneSymbol	refseq	gene description	Fold change(siJMJD2A vs ctl)	Regulation
Tnnc2	NM_009394	troponin C2, fast	4.8898516	down
Myl1	NM_021285	myosin, light polypeptide 1	4.3695893	down
Ckm	NM_007710	creatine kinase, muscle	3.976595	down
1110002H13Rik	NM_025376	RIKEN cDNA 1110002H13 gene	3.704344	down
Myog	NM_031189	myogenin	3.6869516	down
Tnni1	NM_021467	troponin I, skeletal, slow 1	3.3599658	down
Tnni2	NM_009405	troponin I, skeletal, fast 2	3.2088106	down
Hfe2	NM_027126	hemochromatosis type 2 (juvenile) (human homolog)	3.100203	down
Tnnt3	NM_011620	troponin T3, skeletal, fast	3.0840454	down
Srl	NM_175347	sarcalumenin	3.0155332	down
Cap2	NM_026056	CAP, adenylate cyclase-associated protein, 2 (yeast)	3.0070913	down
Tnnt2	NM_011619	troponin T2, cardiac	2.9699507	down
Erbb3	NM_010153	v-erb-b2 erythroblastic leukemia viral oncogene homolog 3 (avian)	2.8317823	down
Rbm24	NM_001081425	RNA binding motif protein 24	2.678268	down
Acta1	NM_009606	actin, alpha 1, skeletal muscle	2.6396954	down
Sgcg	NM_011892	sarcoglycan, gamma (dystrophin-associated glycoprotein)	2.6200132	down
Pgam2	NM_018870	phosphoglycerate mutase 2	2.5707245	down
Kbtbd10	NM_001081087	kelch repeat and BTB (POZ) domain containing 10	2.5441234	down
Unc45b	NM_178680	unc-45 homolog B (C. elegans)	2.3936517	down
Mef2c	NM_025282	myocyte enhancer factor 2C	2.2935529	down
Ctsc	NM_009982	cathepsin C	2.0949032	down
Slc40a1	NM_016917	solute carrier family 40 (iron-regulated transporter), member 1	2.0169363	down
Arpp21	NM_033264	cyclic AMP-regulated phosphoprotein, 21	1.983389	down
Actc1	NM_009608	actin, alpha, cardiac	1.9588187	down
Srpk3	NM_019684	serine/arginine-rich protein specific kinase 3	1.919085	down
Ckb	NM_021273	creatine kinase, brain	1.915279	down
Frmpd1	NM_001081172	FERM and PDZ domain containing 1	1.8889775	down
Tmod1	NM_021883	tropomodulin 1	1.8805943	down
Zfp238	NM_001012330	zinc finger protein 238	1.8709106	down
Filip1	NM_001081243	filamin A interacting protein 1	1.8352295	down
Tmem38b	NM_028053	transmembrane protein 38B	1.8259405	down
Cacng1	NM_007582	calcium channel, voltage-dependent, gamma subunit 1	1.8132675	down
Galnt6	NM_172451	UDP-N-acetyl-alpha-D-galactosamine:polypeptide N-acetylgalactosaminyltransferase 6	1.8109488	down
Ttn	NM_011652	titin	1.7811661	down
2210020M01Rik		RIKEN cDNA 2210020M01 gene	1.7776766	down
Klhl13	NM_026167	kelch-like 13 (Drosophila)	1.7734159	down
Alpk3	NM_054085	alpha-kinase 3	1.769287	down
Sntb1	NM_016667	syntrophin, basic 1	1.7688848	down
Stac3	NM_177707	SH3 and cysteine rich domain 3	1.7665348	down
Fndc5	NM_027402	fibronectin type III domain containing 5	1.7337096	down
Pde2a	NM_001008548	phosphodiesterase 2A, cGMP-stimulated	1.7244134	down
Slc29a1	NM_022880	solute carrier family 29 (nucleoside transporters), member 1	1.7211871	down
1810020D17Rik		RIKEN cDNA 1810020D17 gene	1.7194796	down
Ednra	NM_010332	endothelin receptor type A	1.7055933	down
Fbxl22	NM_175206	F-box and leucine-rich repeat protein 22	1.6999458	down
Asb2	NM_023049	ankyrin repeat and SOCS box-containing protein 2	1.6961757	down
Tm6sf1	NM_145375	transmembrane 6 superfamily member 1	1.6872398	down
Tpm3	NM_022314	tropomyosin 3, gamma	1.6838151	down
Chrnd	NM_021600	cholinergic receptor, nicotinic, delta polypeptide	1.6777709	down
Dok7	NM_172708	docking protein 7	1.6551543	down
Dusp27	NM_001033344	dual specificity phosphatase 27 (putative)	1.6279292	down
Amacr	NM_008537	alpha-methylacyl-CoA racemase	1.6116514	down
Trim55	NM_001081281	tripartite motif-containing 55	1.6024617	down
Pnmal2	NM_001099636	PNMA-like 2	1.5920388	down
A930037G23Rik	NM_178787	RIKEN cDNA A930037G23 gene	1.5813389	down
Nwd1|Tmem38a	NM_176940	NACHT and WD repeat domain containing 1 | transmembrane protein 38A	1.5771464	down
Akt2|LOC100048123	NM_007434	thymoma viral proto-oncogene 2 | similar to serine/threonine kinase	1.5684415	down
Tmem16e	NM_177694	transmembrane protein 16E	1.5651708	down
Ccdc23	NM_024462	coiled-coil domain containing 23	1.55854	down
Akt2|LOC100048123	NM_001110208	thymoma viral proto-oncogene 2 | similar to serine/threonine kinase	1.5522882	down
Nrbp2	NM_144847	nuclear receptor binding protein 2	1.5503485	down
Mamdc2	NM_174857	MAM domain containing 2	1.5367479	down
Cdh11	NM_009866	cadherin 11	1.531163	down
Gja5	NM_008121	gap junction membrane channel protein alpha 5	1.5299704	down
Snf1lk	NM_010831	SNF1-like kinase	1.5214148	down
Pkia	NM_008862	protein kinase inhibitor, alpha	1.5205756	down
Cdh15	NM_007662	cadherin 15	1.5173953	down
Sgca	NM_009161	sarcoglycan, alpha (dystrophin-associated glycoprotein)	1.5132213	down
Pappa	NM_021362	pregnancy-associated plasma protein A	2.3894515	up
F3	NM_010171	coagulation factor III	2.020063	up
Serpine2	NM_009255	serine (or cysteine) peptidase inhibitor, clade E, member 2	1.9345546	up
Cd24a|EG621324	NM_009846	CD24a antigen | predicted gene, EG621324	1.9284642	up
Figf	NM_010216	c-fos induced growth factor	1.867515	up
Gsta4	NM_010357	glutathione S-transferase, alpha 4	1.7900603	up
Mcam	NM_023061	melanoma cell adhesion molecule	1.7290175	up
Tmprss11f	NM_178730	transmembrane protease, serine 11f	1.6514341	up
Ccnd1	NM_007631	cyclin D1	1.6380819	up
9030617O03Rik	NM_145448	RIKEN cDNA 9030617O03 gene	1.6281717	up
4632434I11Rik	NM_001080995	RIKEN cDNA 4632434I11 gene	1.6255002	up
Fancb	NM_175027	Fanconi anemia, complementation group B	1.6169244	up
Cdc6	NM_011799	cell division cycle 6 homolog (S. cerevisiae)	1.5937424	up
Gja1	NM_010288	gap junction protein, alpha 1	1.5882478	up
Loxl4		lysyl oxidase-like 4	1.5584854	up
Inhbb	NM_008381	inhibin beta-B	1.5430098	up
Mns1	NM_008613	meiosis-specific nuclear structural protein 1	1.5367814	up
Ccng1	NM_009831	cyclin G1	1.5104146	up
Cenph	NM_021886	centromere protein H	1.5100027	up
Ngf	NM_013609	nerve growth factor	1.5049646	up
Mapre2	NM_153058	microtubule-associated protein, RP/EB family, member 2	1.5023098	up
