# Supplementary material for: A New Isoform of the Histone Demethylase JMJD2A/KDM4A Is Required for Skeletal Muscle Differentiation
Source: PLoS Genet. 2011 Jun 2;7(6):e1001390. doi: 10.1371/journal.pgen.1001390 (PMC3107188; doi:10.1371/journal.pgen.1001390)
Supplement: Table S2 — JMJD2A ChIP-chips analysis. Here is shown the lists of genes bound by JMJD2A in proliferative conditions only (GM), in differentiating conditions only (MT) or in both conditions (commons (GM-MT)). Also shown is a Gene Ontology analysis of genes bound in differentiating conditions only (GO analysis). (0.31 MB XLS) [file pgen.1001390.s012.xls]

## Sheet: GM
GeneSymbol	Accession	Description	Chromosome
AA415398	BC064115	expressed sequence AA415398	chr4
Abca5	NM_147219	ATP-binding cassette, sub-family A (ABC1), member 5	chr11
Abcf1	BC063094	ATP-binding cassette, sub-family F (GCN20), member 1	chr17
Acad10	NM_028037	acyl-Coenzyme A dehydrogenase family, member 10	chr5
Acad8	NM_025862	acyl-Coenzyme A dehydrogenase family, member 8	chr9
Acbd4	AK079604	acyl-Coenzyme A binding domain containing 4	chr11
Acp1	BC039744	acid phosphatase 1, soluble	chr12
Acss2	NM_019811	acyl-CoA synthetase short-chain family member 2	chr2
Actr3	BC080806	ARP3 actin-related protein 3 homolog (yeast)	chr1
Adar	NM_019655	adenosine deaminase, RNA-specific	chr3
Adat1	BC019976	adenosine deaminase, tRNA-specific 1	chr8
Afmid	BC066780	arylformamidase	chr11
Ahctf1	BC023122	AT hook containing transcription factor 1	chr1
Ahnak	BC028439	AHNAK nucleoprotein (desmoyokin)	chr19
AI450540	NM_145505	expressed sequence AI450540	chr19
AI480556	NM_001008422	expressed sequence AI480556	chr7
AL033314	NM_019776	expressed sequence AL033314	chr6
Aldh16a1	BC013548	aldehyde dehydrogenase 16 family, member A1	chr7
Als2	AK020484	amyotrophic lateral sclerosis 2 (juvenile) homolog (human)	chr1
Amotl2	AK164819	angiomotin like 2	chr9
Ankmy2	BC012275	ankyrin repeat and MYND domain containing 2	chr12
Ankrd34	BC052924	ankyrin repeat domain 34	chr3
Ankrd39	NM_026241	ankyrin repeat domain 39	chr1
Ankrd49	AK155932	ankyrin repeat domain 49	chr9
Anks3	BC050929	ankyrin repeat and sterile alpha motif domain containing 3	chr16
Anxa1	BC002289	annexin A1	chr19
Anxa5	NM_009673	annexin A5	chr3
Ap3m1	BC024595	adaptor-related protein complex 3, mu 1 subunit	chr14
Ap3m2	NM_029505	adaptor-related protein complex 3, mu 2 subunit	chr8
Ap4s1	BC001985	adaptor-related protein complex AP-4, sigma 1	chr12
Apbb3	BC024809	amyloid beta (A4) precursor protein-binding, family B, member 3	chr18
Apip	NM_019735	APAF1 interacting protein	chr2
Arhgap12	NM_001039692	Rho GTPase activating protein 12	chr18
Arhgap24	BC027070	Rho GTPase activating protein 24	chr5
Arhgap25	AK037710	Rho GTPase activating protein 25	chr6
Arhgap28	BC066788	Rho GTPase activating protein 28	chr17
Arid3b	AK038068	AT rich interactive domain 3B (Bright like)	chr9
Arl6ip1	BC046792	ADP-ribosylation factor-like 6 interacting protein 1	chr7
Arl6ip2	AK043907	ADP-ribosylation factor-like 6 interacting protein 2	chr17
Armetl1	NM_177647	arginine-rich, mutated in early stage tumors-like 1	chr2
Arsa	BC098075	arylsulfatase A	chr15
Asna1	BC018430	arsA (bacterial) arsenite transporter, ATP-binding, homolog 1	chr8
Atad3a	NM_179203	ATPase family, AAA domain containing 3A	chr4
Ate1	NM_001029895	arginine-tRNA-protein transferase 1	chr7
Atf2	AK145887	activating transcription factor 2	chr2
Atg3	NM_026402	autophagy-related 3 (yeast)	chr16
Atp13a1	NM_133224	ATPase type 13A1	chr8
Atp6v0a1	NM_016920	ATPase, H+ transporting, lysosomal V0 subunit A1	chr11
Atp6v1c1	NM_025494	ATPase, H+ transporting, lysosomal V1 subunit C1	chr15
AU045404	NM_001033441	expressed sequence AU045404	chr15
Aurkb	NM_011496	aurora kinase B	chr11
B230325K18Rik	NM_176936	RIKEN cDNA B230325K18 gene	chr7
B630019K06Rik	NM_175327	RIKEN cDNA B630019K06 gene	chrX
Bbs1	NM_001033128	Bardet-Biedl syndrome 1 homolog (human)	chr19
BC005537	NM_024473	cDNA sequence BC005537	chr13
BC022593	XM_284126	cDNA sequence BC022593	chr5
BC025462	BC025462	cDNA sequence BC025462	chr7
BC026590	XM_987540	cDNA sequence BC026590	chr4
BC027061	BC027061	cDNA sequence BC027061	chr6
BC027342	NM_146251	cDNA sequence BC027342	chr2
BC028528	AF534879	cDNA sequence BC028528	chr3
BC034507	NM_153116	cDNA sequence BC034507	chr5
BC034664	BC080772	cDNA sequence BC034664	chr13
BC035295	NM_153407	cDNA sequence BC035295	chr15
BC038311	NM_001033310	cDNA sequence BC038311	chr5
BC038925	NM_177878	cDNA sequence BC038925	chr5
BC043098	BC059247	cDNA sequence BC043098	chr1
BC060677	BC060677	cDNA sequence BC060677	chr18
BC061039	BC061039	cDNA sequence BC061039	chr2
BC062650	AK030792	cDNA sequence BC062650	chr2
BC065112	AK030772	cDNA sequence BC065112	chr8
BC087945	AK150371	cDNA sequence BC087945	chr15
Bcas2	BC037062	breast carcinoma amplified sequence 2	chr3
Bcdo2	BC107007	beta-carotene 9', 10'-dioxygenase 2	chr9
Bop1	NM_013481	block of proliferation 1	chr15
Brd2	AK158970	bromodomain containing 2	chr17
Bre	BC061000	brain and reproductive organ-expressed protein	chr5
Brsk1	NM_001003920	BR serine/threonine kinase 1	chr7
C1galt1c1	NM_021550	C1GALT1-specific chaperone 1	chrX
C230081A13Rik	NM_172924	RIKEN cDNA C230081A13 gene	chr9
C330001K17Rik	NM_029939	RIKEN cDNA C330001K17 gene	chr9
C330012H03Rik	BC054552	RIKEN cDNA C330012H03 gene	chr16
C330027C09Rik	NM_172616	RIKEN cDNA C330027C09 gene	chr16
C330027G06Rik	NM_001037823	RIKEN cDNA C330027G06 gene	chr3
Cab39	NM_133781	calcium binding protein 39	chr1
Cab39l	BC034159	calcium binding protein 39-like	chr14
Cabc1	NM_023341	chaperone, ABC1 activity of bc1 complex like (S. pombe)	chr1
Cabin1	NM_172549	calcineurin binding protein 1	chr10
Cage1	NM_027724	cancer antigen 1	chr13
Calm2	BC100301	calmodulin 2	chr17
Catsper2	AK142380	cation channel, sperm associated 2	chr2
Ccbl1	BC016206	cysteine conjugate-beta lyase 1	chr2
Ccbl2	AF363737	cysteine conjugate-beta lyase 2	chr3
Ccdc18	BC082598	coiled-coil domain containing 18	chr5
Ccdc51	BC098221	coiled-coil domain containing 51	chr9
Ccdc95	BC055928	coiled-coil domain containing 95	chr7
Ccdc97	BC078634	coiled-coil domain containing 97	chr7
Ccnb2	NM_007630	cyclin B2	chr9
Ccnd1	NM_007631	cyclin D1	chr7
Ccnj	NM_172839	cyclin J	chr19
Cct3	AK171160	chaperonin subunit 3 (gamma)	chr3
Cd80	NM_009855	CD80 antigen	chr16
Cdc2l1	AK135402	cell division cycle 2-like 1	chr4
Cdc42bpb	NM_183016	Cdc42 binding protein kinase beta	chr12
Cdc42se2	NM_178626	CDC42 small effector 2	chr11
Cdc6	NM_011799	cell division cycle 6 homolog (S. cerevisiae)	chr11
Cdca8	BC068181	cell division cycle associated 8	chr4
Cdkl3	AK046394	cyclin-dependent kinase-like 3	chr11
Cdkn1b	AK169586	cyclin-dependent kinase inhibitor 1B (P27)	chr6
Cdo1	NM_033037	cysteine dioxygenase 1, cytosolic	chr18
Cdon	BC109176	cell adhesion molecule-related/down-regulated by oncogenes	chr9
Cetn2	BC013545	centrin 2	chrX
Chchd6	NM_025351	coiled-coil-helix-coiled-coil-helix domain containing 6	chr6
Chic2	NM_028850	cysteine-rich hydrophobic domain 2	chr5
Cic	AK147276	capicua homolog (Drosophila)	chr7
Cit	NM_007708	citron	chr5
Clta	BC057660	clathrin, light polypeptide (Lca)	chr4
Cnbp1	AK075760	cellular nucleic acid binding protein 1	chr6
Cnnm3	NM_053186	cyclin M3	chr1
Cnot4	AK165861	CCR4-NOT transcription complex, subunit 4	chr6
Cnot7	AK007767	CCR4-NOT transcription complex, subunit 7	chr8
Coasy	NM_027896	Coenzyme A synthase	chr11
Col5a1	NM_015734	procollagen, type V, alpha 1	chr2
Cope	BC083336	coatomer protein complex, subunit epsilon	chr8
Cops7a	AK010726	COP9 (constitutive photomorphogenic) homolog, subunit 7a (Arabidopsis thaliana)	chr6
Cox6c	NM_053071	cytochrome c oxidase, subunit VIc	chr15
Cox7a2	BC010979	cytochrome c oxidase, subunit VIIa 2	chr9
Cpsf3l	BC008240	cleavage and polyadenylation specific factor 3-like	chr4
Cpsf6	AK077684	cleavage and polyadenylation specific factor 6	chr10
Cstf1	BC003440	cleavage stimulation factor, 3' pre-RNA, subunit 1	chr2
Cstf3	NM_001037326	cleavage stimulation factor, 3' pre-RNA, subunit 3	chr2
Ctgf	NM_010217	connective tissue growth factor	chr10
Ctnna1	NM_009818	catenin (cadherin associated protein), alpha 1	chr18
Ctnna3	NM_177612	catenin (cadherin associated protein), alpha 3	chr10
Cuedc1	NM_198013	CUE domain containing 1	chr11
Cul2	NM_029402	cullin 2	chr18
D030016E14Rik	NM_177240	RIKEN cDNA D030016E14 gene	chr8
D11Ertd730e	NM_148673	DNA segment, Chr 11, ERATO Doi 730, expressed	chr11
D130007C19Rik	NM_001002773	RIKEN cDNA D130007C19 gene	chr4
D130059P03Rik	AK044162	RIKEN cDNA D130059P03 gene	chr6
D14Ertd209e	NM_001029990	DNA segment, Chr 14, ERATO Doi 209, expressed	chr14
D14Ertd231e	BC055700	DNA segment, Chr 14, ERATO Doi 231, expressed	chr14
D15Ertd682e	BC004046	DNA segment, Chr 15, ERATO Doi 682, expressed	chr15
D17H6S56E-5	BC027314	DNA segment, Chr 17, human D6S56E 5	chr17
D330017J20Rik	AK163706	RIKEN cDNA D330017J20 gene	chr6
D830050J10Rik	AK142706	RIKEN cDNA D830050J10 gene	chr6
D930016N04Rik	NM_183185	RIKEN cDNA D930016N04 gene	chrX
D930028F11Rik	NM_172921	RIKEN cDNA D930028F11 gene	chr9
D930049A15Rik	NM_001033402	RIKEN cDNA D930049A15 gene	chr14
Dapk3	NM_007828	death-associated kinase 3	chr10
Dbil5	NM_021294	diazepam binding inhibitor-like 5	chr11
Dbnl	AK134487	drebrin-like	chr11
Dbr1	NM_031403	debranching enzyme homolog 1 (S. cerevisiae)	chr9
Dcun1d5	BC020048	DCN1, defective in cullin neddylation 1, domain containing 5 (S. cerevisiae)	chr9
Ddah2	BC003328	dimethylarginine dimethylaminohydrolase 2	chr17
Ddb1	BC009661	damage specific DNA binding protein 1	chr19
Ddx25	BC024852	DEAD (Asp-Glu-Ala-Asp) box polypeptide 25	chr9
Ddx49	AK139073	DEAD (Asp-Glu-Ala-Asp) box polypeptide 49	chr8
Deadc1	NM_025748	deaminase domain containing 1	chr10
Deaf1	AK082115	deformed epidermal autoregulatory factor 1 (Drosophila)	chr7
Dek	AK141790	DEK oncogene (DNA binding)	chr13
Derl2	AK083632	Der1-like domain family, member 2	chr11
Dfna5h	AK155135	deafness, autosomal dominant 5 homolog (human)	chr6
Dgka	BC006713	diacylglycerol kinase, alpha	chr10
Dhrs7	NM_025522	dehydrogenase/reductase (SDR family) member 7	chr12
Dhx30	BC062885	DEAH (Asp-Glu-Ala-His) box polypeptide 30	chr9
Dido1	NM_177852	death inducer-obliterator 1	chr2
Dip3b	NM_145220	Dip3 beta	chr10
Dld	NM_007861	dihydrolipoamide dehydrogenase	chr12
Dlg7	BC058087	discs, large homolog 7 (Drosophila)	chr14
Dlst	AK171100	dihydrolipoamide S-succinyltransferase (E2 component of 2-oxo-glutarate complex)	chr12
Dnaja1	NM_008298	DnaJ (Hsp40) homolog, subfamily A, member 1	chr4
Dock4	AK030389	dedicator of cytokinesis 4	chr12
Dph5	AK045548	DPH5 homolog (S. cerevisiae)	chr3
Dpp3	NM_133803	dipeptidylpeptidase 3	chr19
Dpysl3	BC023003	dihydropyrimidinase-like 3	chr18
Dtx3	AK148444	deltex 3 homolog (Drosophila)	chr10
Dtymk	BC069902	deoxythymidylate kinase	chr1
Dus4l	NM_028002	dihydrouridine synthase 4-like (S. cerevisiae)	chr12
Dusp18	BC020036	dual specificity phosphatase 18	chr11
Dyrk1b	BC019545	dual-specificity tyrosine-(Y)-phosphorylation regulated kinase 1b	chr7
E130310K16Rik	NM_172987	RIKEN cDNA E130310K16 gene	chr4
E430028B21Rik	NM_178668	RIKEN cDNA E430028B21 gene	chr14
Ebp	NM_007898	phenylalkylamine Ca2+ antagonist (emopamil) binding protein	chrX
Ech1	BC068112	enoyl coenzyme A hydratase 1, peroxisomal	chr7
Edem3	XM_001003454	ER degradation enhancer, mannosidase alpha-like 3	chr1
Eif1a	NM_010120	eukaryotic translation initiation factor 1A	chr18
Eif2b1	NM_145371	eukaryotic translation initiation factor 2B, subunit 1 (alpha)	chr5
Eif2b5	NM_172265	eukaryotic translation initiation factor 2B, subunit 5 epsilon	chr16
Eml3	BC023878	echinoderm microtubule associated protein like 3	chr19
Epb4.1l5	BC003937	erythrocyte protein band 4.1-like 5	chr1
Epm2aip1	BC018474	EPM2A (laforin) interacting protein 1	chr9
Epn1	BC067206	epsin 1	chr7
Esrra	AK156371	estrogen related receptor, alpha	chr19
Etfa	NM_145615	electron transferring flavoprotein, alpha polypeptide	chr9
Evi2a	NM_010161	ecotropic viral integration site 2a	chr11
Evi2b	BC017548	ecotropic viral integration site 2b	chr11
Exoc7	BC028927	exocyst complex component 7	chr11
Exosc9	NM_019393	exosome component 9	chr3
Faim	NM_011810	Fas apoptotic inhibitory molecule	chr9
Fars2	NM_024274	phenylalanine-tRNA synthetase 2 (mitochondrial)	chr13
Fbxo22	NM_028049	F-box only protein 22	chr9
Fbxo38	AK034761	F-box protein 38	chr18
Fgd4	NM_139233	FYVE, RhoGEF and PH domain containing 4	chr16
Fgfr1op2	NM_026218	FGFR1 oncogene partner 2	chr6
Fgl1	BC021946	fibrinogen-like protein 1	chr8
Fignl1	NM_021891	fidgetin-like 1	chr11
Flad1	NM_177041	RFad1, flavin adenine dinucleotide synthetase, homolog (yeast)	chr3
Frzb	NM_011356	frizzled-related protein	chr2
Fzd3	NM_021458	frizzled homolog 3 (Drosophila)	chr14
G430095P16Rik	NM_001033797	RIKEN cDNA G430095P16 gene	chr8
G630016D24Rik	NM_001033805	RIKEN cDNA G630016D24 gene	chr14
Gabbr1	BC056990	gamma-aminobutyric acid (GABA-B) receptor, 1	chr17
Gadd45b	NM_008655	growth arrest and DNA-damage-inducible 45 beta	chr10
Gak	NM_153569	cyclin G associated kinase	chr5
Galnt4	NM_015737	UDP-N-acetyl-alpha-D-galactosamine:polypeptide N-acetylgalactosaminyltransferase 4	chr10
Gas8	NM_018855	growth arrest specific 8	chr8
Gatad2b	AK041594	GATA zinc finger domain containing 2B	chr3
Gba2	NM_172692	glucosidase beta 2	chr4
Gbp2	BC032882	guanylate nucleotide binding protein 2	chr3
Gcc2	NM_027375	GRIP and coiled-coil domain containing 2	chr10
Gcdh	BC061158	glutaryl-Coenzyme A dehydrogenase	chr8
Gdf9	BC052667	growth differentiation factor 9	chr11
Gemin4	NM_177367	gem (nuclear organelle) associated protein 4	chr11
Gfer	NM_023040	growth factor, erv1 (S. cerevisiae)-like (augmenter of liver regeneration)	chr17
Gkap1	NM_019832	G kinase anchoring protein 1	chr13
Glt8d3	NM_001033275	glycosyltransferase 8 domain containing 3	chr15
Gm1103	NM_001033466	gene model 1103, (NCBI)	chr10
Gm740	BC099556	gene model 740, (NCBI)	chr11
Gnb5	NM_138719	guanine nucleotide binding protein, beta 5	chr9
Gnl3l	BC057033	guanine nucleotide binding protein-like 3 (nucleolar)-like	chrX
Golga1	BC080733	golgi autoantigen, golgin subfamily a, 1	chr2
Gosr2	BC051253	golgi SNAP receptor complex member 2	chr11
Gpaa1	NM_010331	GPI anchor attachment protein 1	chr15
Gpam	NM_008149	glycerol-3-phosphate acyltransferase, mitochondrial	chr19
Gps2	BC011317	G protein pathway suppressor 2	chr11
Gramd1a	NM_027898	GRAM domain containing 1A	chr7
Grm1	NM_016976	glutamate receptor, metabotropic 1	chr10
Gsta4	NM_010357	glutathione S-transferase, alpha 4	chr9
Gstcd	BC061240	glutathione S-transferase, C-terminal domain containing	chr3
Gstz1	BC031777	glutathione transferase zeta 1 (maleylacetoacetate isomerase)	chr12
Gtf2h3	BC017515	general transcription factor IIH, polypeptide 3	chr5
Gtf2ird2	NM_053266	GTF2I repeat domain containing 2	chr5
Hadhb	BC005585	hydroxyacyl-Coenzyme A dehydrogenase/3-ketoacyl-Coenzyme A thiolase/enoyl-Coenzyme A hydratase (trifunctional protein), beta subunit	chr5
Hdac10	AK154045	histone deacetylase 10	chr15
Hells	NM_008234	helicase, lymphoid specific	chr19
Hexim1	NM_138753	hexamethylene bis-acetamide inducible 1	chr11
Hisppd2a	AK078268	histidine acid phosphatase domain containing 2A	chr2
Hist1h2bb	AK036389	histone 1, H2bb	chr13
Hist1h2bc	BC011440	histone 1, H2bc	chr13
Hist1h2bl	NM_178199	histone 1, H2bl	chr13
Hist1h2bn	NM_178201	histone 1, H2bn	chr13
Hist1h3g	NM_145073	histone 1, H3g	chr13
Hist1h3h	NM_178206	histone 1, H3h	chr13
Hist1h4a	NM_178192	histone 1, H4a	chr13
Hist1h4c	NM_178208	histone 1, H4c	chr13
Hist1h4k	AK139521	histone 1, H4k	chr13
Hist2h3b	NM_178215	histone 2, H3b	chr3
Hist2h4	NM_033596	histone 2, H4	chr3
Hist3h2ba	NM_030082	histone 3, H2ba	chr11
Hkr2	NM_001001447	GLI-Kruppel family member HKR2	chr7
Hmbox1	AK052729	homeobox containing 1	chr14
Hmbs	AK151020	hydroxymethylbilane synthase	chr9
Hmg20a	NM_025812	high mobility group 20A	chr9
Hmgb2	NM_008252	high mobility group box 2	chr8
Hnrpa3	BC085474	heterogeneous nuclear ribonucleoprotein A3	chr2
Hnrpf	BC029163	heterogeneous nuclear ribonucleoprotein F	chr6
Hrsp12	BC092375	heat-responsive protein 12	chr15
Hspd1	X53584	heat shock protein 1 (chaperonin)	chr1
I830134H01Rik	NM_001033808	RIKEN cDNA I830134H01 gene	chr19
Ict1	BC028523	immature colon carcinoma transcript 1	chr11
Id3	NM_008321	inhibitor of DNA binding 3	chr4
Idh1	BC088986	isocitrate dehydrogenase 1 (NADP+), soluble	chr1
Idi1	NM_145360	isopentenyl-diphosphate delta isomerase	chr13
Ifitm7	AK076846	interferon induced transmembrane protein 7	chr16
Ift122	NM_031177	intraflagellar transport 122 homolog (Chlamydomonas)	chr6
Ift140	NM_134126	intraflagellar transport 140 homolog (Chlamydomonas)	chr17
Ift80	NM_026641	intraflagellar transport 80 homolog (Chlamydomonas)	chr3
Ift81	NM_009879	intraflagellar transport 81 homolog (Chlamydomonas)	chr5
Igsf9b	NM_001033323	immunoglobulin superfamily, member 9B	chr9
Imp4	BC069930	IMP4, U3 small nucleolar ribonucleoprotein, homolog (yeast)	chr1
Impa2	NM_053261	inositol (myo)-1(or 4)-monophosphatase 2	chr18
Incenp	NM_016692	inner centromere protein	chr19
Ing1	NM_011919	inhibitor of growth family, member 1	chr8
Ints7	AK085362	integrator complex subunit 7	chr1
Islr2	BC096531	immunoglobulin superfamily containing leucine-rich repeat 2	chr9
Itgb1bp1	NM_008403	integrin beta 1 binding protein 1	chr12
Itpr1	NM_010585	inositol 1,4,5-triphosphate receptor 1	chr6
Itsn1	NM_010587	intersectin 1 (SH3 domain protein 1A)	chr16
Josd3	NM_029248	Josephin domain containing 3	chr9
Jrk	NM_008415	jerky	chr15
Jub	NM_010590	ajuba	chr14
Kazald1	NM_178929	Kazal-type serine peptidase inhibitor domain 1	chr19
Kbtbd2	BC022962	kelch repeat and BTB (POZ) domain containing 2	chr6
Kbtbd8	BC088734	kelch repeat and BTB (POZ) domain containing 8	chr6
Kcmf1	NM_019715	potassium channel modulatory factor 1	chr6
Kctd15	BC031749	potassium channel tetramerisation domain containing 15	chr7
Kif20a	NM_009004	kinesin family member 20A	chr18
Kif24	NM_024241	kinesin family member 24	chr4
Kif2c	AK161309	kinesin family member 2C	chr4
Kin	NM_025280	antigenic determinant of rec-A protein	chr2
Klf6	NM_011803	Kruppel-like factor 6	chr13
Klf8	BC070442	Kruppel-like factor 8	chrX
Kntc2	BC020131	kinetochore associated 2	chr17
Kpna2	NM_010655	karyopherin (importin) alpha 2	chr11
Lasp1	NM_010688	LIM and SH3 protein 1	chr11
Leprotl1	NM_026609	leptin receptor overlapping transcript-like 1	chr8
Lig1	BC028287	ligase I, DNA, ATP-dependent	chr7
Lins2	NM_152815	lines homolog 2 (Drosophila)	chr7
Litaf	NM_019980	LPS-induced TN factor	chr16
Lmbrd2	NM_177178	LMBR1 domain containing 2	chr15
Lmna	NM_019390	lamin A	chr3
LOC433873	NM_001004179	hypothetical gene supported by AK040173	chr5
LOC545618	XM_620030	similar to aurora kinase C	chr4
LOC546166	NM_001024730	hypothetical protein LOC546166	chr9
LOC574418	NM_001025371	hypothetical LOC574418	chr2
LOC629873	NM_001039502	similar to keratin associated protein 1-3	chr11
LOC665937	XM_984235	similar to Ferritin light chain 1 (Ferritin L subunit 1)	chr17
LOC666344	XM_983173	hypothetical protein LOC666344	chr17
LOC666825	XM_986278	hypothetical protein LOC666825	chr12
LOC667368	XM_990152	hypothetical protein LOC667368	chr9
LOC667750	XM_992170	hypothetical protein LOC667750	chr11
LOC668222	XM_001004395	hypothetical protein LOC668222	chr3
Lpp	BC005613	LIM domain containing preferred translocation partner in lipoma	chr16
Lrrc14	NM_145471	leucine rich repeat containing 14	chr15
Lrrc28	NM_175124	leucine rich repeat containing 28	chr7
Lrrc40	NM_024194	leucine rich repeat containing 40	chr3
Lrrc50	NM_026648	leucine rich repeat containing 50	chr8
Lrrc8d	NM_178701	leucine rich repeat containing 8D	chr5
Lsm3	NM_026309	LSM3 homolog, U6 small nuclear RNA associated (S. cerevisiae)	chr6
Lsm8	NM_133939	LSM8 homolog, U6 small nuclear RNA associated (S. cerevisiae)	chr6
Lsmd1	BC062267	LSM domain containing 1	chr11
Lta4h	NM_008517	leukotriene A4 hydrolase	chr10
Luc7l2	AK153527	LUC7-like 2 (S. cerevisiae)	chr6
Mafg	NM_010756	v-maf musculoaponeurotic fibrosarcoma oncogene family, protein G (avian)	chr11
Man2b1	BC005430	mannosidase 2, alpha B1	chr8
Maoa	NM_173740	monoamine oxidase A	chrX
Map2k7	AK165184	mitogen activated protein kinase kinase 7	chr8
Mapk1	NM_001038663	mitogen activated protein kinase 1	chr16
Mapk9	AF052466	mitogen activated protein kinase 9	chr11
Mapre2	NM_153058	microtubule-associated protein, RP/EB family, member 2	chr18
Mars	BC079643	methionine-tRNA synthetase	chr10
Mars2	BC099669	methionine-tRNA synthetase 2 (mitochondrial)	chr1
Mbd4	AK148171	methyl-CpG binding domain protein 4	chr6
Mdh1b	NM_029696	malate dehydrogenase 1B, NAD (soluble)	chr1
Med18	NM_026039	mediator of RNA polymerase II transcription, subunit 18 homolog (yeast)	chr4
Med8	NM_173719	mediator of RNA polymerase II transcription, subunit 8 homolog (yeast)	chr4
MGC5739	XM_993369	similar to hypothetical protein FLJ20010	chr9
Mlh1	AK163861	mutL homolog 1 (E. coli)	chr9
Mlstd2	NM_026143	male sterility domain containing 2	chr7
Morf4l1	NM_001039147	mortality factor 4 like 1	chr9
Mospd3	NM_030037	motile sperm domain containing 3	chr5
Mpv17	NM_008622	Mpv17 transgene, kidney disease mutant	chr5
Mre11a	AK146234	meiotic recombination 11 homolog A (S. cerevisiae)	chr9
Mrpl41	BC034728	mitochondrial ribosomal protein L41	chr2
Mrpl49	BC028956	mitochondrial ribosomal protein L49	chr19
Mrps27	NM_173757	mitochondrial ribosomal protein S27	chr13
Msi2	NM_054043	Musashi homolog 2 (Drosophila)	chr11
Mtdh	AK171976	Metadherin	chr15
Mtvr2	BC056166	mammary tumor virus receptor 2	chr19
Mum1	BC075617	melanoma associated antigen (mutated) 1	chr10
Musk	BC100342	muscle, skeletal, receptor tyrosine kinase	chr4
Mut	NM_008650	methylmalonyl-Coenzyme A mutase	chr17
Mutyh	NM_133250	mutY homolog (E. coli)	chr4
Mycbp	BC048478	c-myc binding protein	chr4
Myef2	BC060946	myelin basic protein expression factor 2, repressor	chr2
Myg1	BC028501	melanocyte proliferating gene 1	chr15
Mysm1	NM_177239	myb-like, SWIRM and MPN domains 1	chr4
Nagk	AK007240	N-acetylglucosamine kinase	chr6
Nanp	BC083086	N-acetylneuraminic acid phosphatase	chr2
Nap1l1	NM_015781	nucleosome assembly protein 1-like 1	chr10
Naprt1	NM_172607	nicotinate phosphoribosyltransferase domain containing 1	chr15
Nckipsd	NM_030729	NCK interacting protein with SH3 domain	chr9
Ndufa4	NM_010886	NADH dehydrogenase (ubiquinone) 1 alpha subcomplex, 4	chr6
Ndufa6	BC048451	NADH dehydrogenase (ubiquinone) 1 alpha subcomplex, 6 (B14)	chr15
Ndufb11	BC027265	NADH dehydrogenase (ubiquinone) 1 beta subcomplex, 11	chrX
Ndufb8	AK028070	NADH dehydrogenase (ubiquinone) 1 beta subcomplex 8	chr19
Ndufc2	NM_024220	NADH dehydrogenase (ubiquinone) 1, subcomplex unknown, 2	chr7
Nfatc1	AK048610	nuclear factor of activated T-cells, cytoplasmic, calcineurin-dependent 1	chr18
Nfkbib	NM_010908	nuclear factor of kappa light chain gene enhancer in B-cells inhibitor, beta	chr7
Nfya	BC057099	nuclear transcription factor-Y alpha	chr17
Nit1	NM_012049	nitrilase 1	chr1
Nme2	BC066995	expressed in non-metastatic cells 2, protein	chr11
Nmt2	AK161490	N-myristoyltransferase 2	chr2
Nnat	NM_180960	neuronatin	chr2
Nnt	NM_008710	nicotinamide nucleotide transhydrogenase	chr13
Nol4	NM_199024	nucleolar protein 4	chr18
Nol5	NM_018868	nucleolar protein 5	chr1
Nol8	XM_898085	nucleolar protein 8	chr13
Nop17	BC068254	NOP17	chr7
Noxo1	NM_027988	NADPH oxidase organizer 1	chr17
Nphp3	NM_028721	nephronophthisis 3 (adolescent)	chr9
Nrp	NM_001013372	neural regeneration protein	chr12
Nsdhl	NM_010941	NAD(P) dependent steroid dehydrogenase-like	chrX
Nsun6	AK042750	NOL1/NOP2/Sun domain family 6	chr2
Nt5e	NM_011851	5' nucleotidase, ecto	chr9
Nte	NM_015801	neuropathy target esterase	chr8
Nubp1	NM_011955	nucleotide binding protein 1	chr16
Nucb2	NM_016773	nucleobindin 2	chr7
Nudcd3	BC024322	NudC domain containing 3	chr11
Nudt2	NM_025539	nudix (nucleoside diphosphate linked moiety X)-type motif 2	chr4
Nufip1	NM_013745	nuclear fragile X mental retardation protein interacting protein 1	chr14
Nup155	AK145717	nucleoporin 155	chr15
Nupl1	AK086412	nucleoporin like 1	chr14
Odc1	AK166093	ornithine decarboxylase, structural 1	chr12
Ogfod1	AK156765	2-oxoglutarate and iron-dependent oxygenase domain containing 1	chr8
Olfr1420	NM_146410	olfactory receptor 1420	chr19
Ormdl3	NM_025661	ORM1-like 3 (S. cerevisiae)	chr11
Paics	BC052691	phosphoribosylaminoimidazole carboxylase, phosphoribosylaminoribosylaminoimidazole, succinocarboxamide synthetase	chr5
Palm2	NM_172868	paralemmin 2	chr4
Paqr3	NM_198422	progestin and adipoQ receptor family member III	chr5
Paqr6	AK139144	progestin and adipoQ receptor family member VI	chr3
Pcdh1	BC040402	protocadherin 1	chr18
Pcdhb1	NM_053126	protocadherin beta 1	chr18
Pcdhgc3	BC059175	protocadherin gamma subfamily C, 3	chr18
Pcdhgc4	NM_033582	protocadherin gamma subfamily C, 4	chr18
Pdhx	BC061231	pyruvate dehydrogenase complex, component X	chr2
Perld1	NM_001033537	per1-like domain containing 1	chr11
Pex3	BC037606	peroxisomal biogenesis factor 3	chr10
Pfkm	BC005526	phosphofructokinase, muscle	chr15
Phb	NM_008831	prohibitin	chr11
Phf12	AK170155	PHD finger protein 12	chr11
Phf13	NM_172705	PHD finger protein 13	chr4
Phf6	BC043127	PHD finger protein 6	chrX
Phgdhl1	NM_026861	phosphoglycerate dehydrogenase like 1	chr14
Phtf2	BC052841	putative homeodomain transcription factor 2	chr5
Pick1	AK090155	protein interacting with C kinase 1	chr15
Pik3cd	AK153304	phosphatidylinositol 3-kinase catalytic delta polypeptide	chr4
Pik3r1	AK138868	phosphatidylinositol 3-kinase, regulatory subunit, polypeptide 1 (p85 alpha)	chr13
Pim1	NM_008842	proviral integration site 1	chr17
Pitrm1	BC006917	pitrilysin metallepetidase 1	chr13
Pknox2	AK076428	Pbx/knotted 1 homeobox 2	chr9
Pla2g6	BC003487	phospholipase A2, group VI	chr15
Plag1	AK135759	pleiomorphic adenoma gene 1	chr4
Plagl2	NM_018807	pleiomorphic adenoma gene-like 2	chr2
Plec1	NM_201385	plectin 1	chr15
Plekhg3	AK080928	pleckstrin homology domain containing, family G (with RhoGef domain) member 3	chr12
Plekhj1	NM_023900	pleckstrin homology domain containing, family J member 1	chr10
Plp2	NM_019755	proteolipid protein 2	chrX
Plrg1	BC006750	pleiotropic regulator 1, PRL1 homolog (Arabidopsis)	chr3
Pofut1	NM_001039055	protein O-fucosyltransferase 1	chr2
Pogz	NM_172683	pogo transposable element with ZNF domain	chr3
Pole	AK165879	polymerase (DNA directed), epsilon	chr5
Polr2i	XM_133304	polymerase (RNA) II (DNA directed) polypeptide I	chr7
Polr2k	NM_001039368	polymerase (RNA) II (DNA directed) polypeptide K	chr15
Polrmt	NM_172551	polymerase (RNA) mitochondrial (DNA directed)	chr10
Pparbp	NM_134027	peroxisome proliferator activated receptor binding protein	chr11
Ppcdc	BC089351	phosphopantothenoylcysteine decarboxylase	chr9
Ppm1a	AF259673	protein phosphatase 1A, magnesium dependent, alpha isoform	chr12
Ppp1cc	NM_013636	protein phosphatase 1, catalytic subunit, gamma isoform	chr5
Ppp1r3f	BC059275	protein phosphatase 1, regulatory (inhibitor) subunit 3F	chrX
Ppt1	AK153316	palmitoyl-protein thioesterase 1	chr4
Prcp	NM_028243	prolylcarboxypeptidase (angiotensinase C)	chr7
Prkdc	AK084827	protein kinase, DNA activated, catalytic polypeptide	chr16
Prkrir	NM_028410	protein-kinase, interferon-inducible double stranded RNA dependent inhibitor, repressor of (P58 repressor)	chr7
Prpf19	NM_134129	PRP19/PSO4 pre-mRNA processing factor 19 homolog (S. cerevisiae)	chr19
Prr11	NM_175563	proline rich 11	chr11
Psen1	BC014744	presenilin 1	chr12
Psma2	BC026768	proteasome (prosome, macropain) subunit, alpha type 2	chr13
Psmd8	BC005717	proteasome (prosome, macropain) 26S subunit, non-ATPase, 8	chr7
Psme3	NM_011192	proteaseome (prosome, macropain) 28 subunit, 3	chr11
Ptbp1	BC006666	polypyrimidine tract binding protein 1	chr10
Ptcd2	BC025110	pentatricopeptide repeat domain 2	chr13
Ptdsr	BC056629	phosphatidylserine receptor	chr11
Ptger4	BC011193	prostaglandin E receptor 4 (subtype EP4)	chr15
Ptpn21	BC098500	protein tyrosine phosphatase, non-receptor type 21	chr12
Ptrh2	BC026947	peptidyl-tRNA hydrolase 2	chr11
Pum2	BC041773	pumilio 2 (Drosophila)	chr12
Pus3	NM_023292	pseudouridine synthase 3	chr9
Rab10	NM_016676	RAB10, member RAS oncogene family	chr12
Rab11fip2	NM_001033172	RAB11 family interacting protein 2 (class I)	chr19
Rab6ip2	NM_053204	Rab6 interacting protein 2	chr6
Rad1	NM_011232	RAD1 homolog (S. pombe)	chr15
Rad9	BC082556	RAD9 homolog (S. pombe)	chr19
Rai1	NM_001037764	retinoic acid induced 1	chr11
Rai17	BC058646	retinoic acid induced 17	chr14
Ran	BC014829	RAN, member RAS oncogene family	chr5
Ranbp10	NM_145824	RAN binding protein 10	chr8
Ranbp2	NM_011240	RAN binding protein 2	chr10
Rapgef6	AK164343	Rap guanine nucleotide exchange factor (GEF) 6	chr11
Rassf1	AK146736	Ras association (RalGDS/AF-6) domain family 1	chr9
Rbed1	BC016193	RNA binding motif and ELMO domain 1	chr6
Rbks	NM_153196	ribokinase	chr5
Rbm10	NM_145627	RNA binding motif protein 10	chrX
Rbm5	BC031899	RNA binding motif protein 5	chr9
Rbm6	BC026129	RNA binding motif protein 6	chr9
Rchy1	NM_026557	ring finger and CHY zinc finger domain containing 1	chr5
Recql4	BC064680	RecQ protein-like 4	chr15
Recql5	BC066176	RecQ protein-like 5	chr11
Rfx5	BC075717	regulatory factor X, 5 (influences HLA class II expression)	chr3
Rhbdd3	BC096693	rhomboid domain containing 3	chr11
Riok1	BC006884	RIO kinase 1 (yeast)	chr13
Rnf121	NM_029211	ring finger protein 121	chr7
Rnf146	BC023104	ring finger protein 146	chr10
Rnf166	NM_001033142	ring finger protein 166	chr8
Rnmt	BC021794	RNA (guanine-7-) methyltransferase	chr18
Rnut1	NM_178374	RNA, U transporter 1	chr9
Rp1h	NM_011283	retinitis pigmentosa 1 homolog (human)	chr1
Rpl22	BC096390	ribosomal protein L22	chr4
Rpl22l1	NM_026517	ribosomal protein L22 like 1	chr3
Rpl31	BC050113	ribosomal protein L31	chr1
Rpl36a	BC086777	ribosomal protein L36a	chrX
Rpl36al	NM_025589	ribosomal protein L36a-like	chr12
Rplp1	BC058685	ribosomal protein, large, P1	chr9
Rps13	NM_026533	ribosomal protein S13	chr7
Rps16	NM_013647	ribosomal protein S16	chr7
Rps6ka1	NM_009097	ribosomal protein S6 kinase polypeptide 1	chr4
Rqcd1	NM_021383	rcd1 (required for cell differentiation) homolog 1 (S. pombe)	chr1
Rras	BC110562	Harvey rat sarcoma oncogene, subgroup R	chr7
Rrh	NM_009102	retinal pigment epithelium derived rhodopsin homolog	chr3
Rrs1	BC003481	RRS1 ribosome biogenesis regulator homolog (S. cerevisiae)	chr1
Rtn4	NM_194053	reticulon 4	chr11
Rusc1	BC056360	RUN and SH3 domain containing 1	chr3
Rwdd4a	NM_203507	RWD domain containing 4A	chr8
S100a1	BC005590	S100 calcium binding protein A1	chr3
S100a6	BC003832	S100 calcium binding protein A6 (calcyclin)	chr3
S100pbp	BC038329	S100P binding protein	chr4
Sap30bp	NM_020483	SAP30 binding protein	chr11
Sar1b	BC082550	SAR1 gene homolog B (S. cerevisiae)	chr11
Scarb1	NM_016741	scavenger receptor class B, member 1	chr5
Scd2	BC040384	stearoyl-Coenzyme A desaturase 2	chr19
Scoc	NM_001039137	short coiled-coil protein	chr8
Scyl1bp1	NM_178883	SCY1-like 1 binding protein 1	chr1
Sdccag10	BC025437	serologically defined colon cancer antigen 10	chr13
Sdccag3	AK016227	serologically defined colon cancer antigen 3	chr2
Sdf2	NM_009143	stromal cell derived factor 2	chr11
Sdhc	NM_025321	succinate dehydrogenase complex, subunit C, integral membrane protein	chr1
Sdhd	NM_025848	succinate dehydrogenase complex, subunit D, integral membrane protein	chr9
Sec22a	BC010189	SEC22 vesicle trafficking protein-like A (S. cerevisiae)	chr16
Sec23a	NM_009147	SEC23A (S. cerevisiae)	chr12
Selk	NM_019979	selenoprotein K	chr14
Selp	BC109158	selectin, platelet	chr1
Serf1	NM_011353	small EDRK-rich factor 1	chr13
Serinc1	NM_019760	serine incorporator 1	chr10
Serpina9	NM_027997	serine (or cysteine) peptidase inhibitor, clade A (alpha-1 antiproteinase, antitrypsin), member 9	chr12
Setdb2	XM_001002741	SET domain, bifurcated 2	chr14
Sf3a2	BC052697	splicing factor 3a, subunit 2	chr10
Sf3b2	NM_030109	splicing factor 3b, subunit 2	chr19
Sfrs2	NM_011358	splicing factor, arginine/serine-rich 2 (SC-35)	chr11
Sfrs2ip	NM_028148	splicing factor, arginine/serine-rich 2, interacting protein	chr15
Sfrs5	AK078065	splicing factor, arginine/serine-rich 5 (SRp40, HRS)	chr12
Sh3bp5l	NM_024480	SH3 binding domain protein 5 like	chr11
Sh3rf1	NM_198678	SH3 domain containing ring finger 1	chr8
Sh3yl1	NM_013709	Sh3 domain YSC-like 1	chr12
Shmt2	NM_028230	serine hydroxymethyl transferase 2 (mitochondrial)	chr10
Sip1	NM_025656	survivor of motor neuron protein interacting protein 1	chr12
Skp2	BC092236	S-phase kinase-associated protein 2 (p45)	chr15
Slc12a2	NM_009194	solute carrier family 12, member 2	chr18
Slc25a15	AK154988	solute carrier family 25 (mitochondrial carrier ornithine transporter), member 15	chr8
Slc25a17	BC008571	solute carrier family 25 (mitochondrial carrier, peroxisomal membrane protein), member 17	chr15
Slc25a26	BC019156	solute carrier family 25 (mitochondrial carrier, phosphate carrier), member 26	chr6
Slc25a27	AK021314	solute carrier family 25, member 27	chr17
Slc30a6	BC066162	solute carrier family 30 (zinc transporter), member 6	chr17
Slc35a4	NM_026404	solute carrier family 35, member A4	chr18
Slc35a5	BC011115	solute carrier family 35, member A5	chr16
Slc38a4	BC024072	solute carrier family 38, member 4	chr15
Slc4a1ap	NM_009206	solute carrier family 4 (anion exchanger), member 1, adaptor protein	chr5
Smc4l1	BC062939	SMC4 structural maintenance of chromosomes 4-like 1 (yeast)	chr3
Smg6	BC006644	Smg-6 homolog, nonsense mediated mRNA decay factor (C. elegans)	chr11
Smn1	BC045158	survival motor neuron 1	chr13
Smpdl3b	NM_133888	sphingomyelin phosphodiesterase, acid-like 3B	chr4
Snapc2	NM_133968	small nuclear RNA activating complex, polypeptide 2	chr8
Snapc3	AK016168	small nuclear RNA activating complex, polypeptide 3	chr4
Snf1lk2	NM_178710	SNF1-like kinase 2	chr9
Snrk	BC094658	SNF related kinase	chr9
Snx5	BC002242	sorting nexin 5	chr2
Spdya	AK016064	speedy homolog A (Drosophila)	chr17
Sqle	BC042781	squalene epoxidase	chr15
Srfbp1	BC024338	serum response factor binding protein 1	chr18
Ssbp2	NM_024272	single-stranded DNA binding protein 2	chr13
Ssbp3	BC028324	single-stranded DNA binding protein 3	chr4
St3gal1	NM_009177	ST3 beta-galactoside alpha-2,3-sialyltransferase 1	chr15
St3gal6	BC052338	ST3 beta-galactoside alpha-2,3-sialyltransferase 6	chr16
Stk3	BC037440	serine/threonine kinase 3 (Ste20, yeast homolog)	chr15
Stk38	AK035731	serine/threonine kinase 38	chr17
Strap	AK147179	serine/threonine kinase receptor associated protein	chr6
Stt3a	AK153886	STT3, subunit of the oligosaccharyltransferase complex, homolog A (S. cerevisiae)	chr9
Stx3	NM_152220	syntaxin 3	chr19
Supt7l	NM_028150	suppressor of Ty 7 (S. cerevisiae)-like	chr5
Suv420h1	NM_144871	suppressor of variegation 4-20 homolog 1 (Drosophila)	chr19
Syf2	NM_026780	SYF2 homolog, RNA splicing factor (S. cerevisiae)	chr4
Syngr3	NM_011522	synaptogyrin 3	chr17
Sytl2	NM_001040086	synaptotagmin-like 2	chr7
Tas2r143	NM_001001452	taste receptor, type 2, member 143	chr6
Tbc1d22a	BC023106	TBC1 domain family, member 22a	chr15
Tbrg1	NM_025289	transforming growth factor beta regulated gene 1	chr9
Tceb1	BC009104	transcription elongation factor B (SIII), polypeptide 1	chr1
Tcf7l2	AK132465	transcription factor 7-like 2, T-cell specific, HMG-box	chr19
Tcp11l2	NM_146008	t-complex 11 (mouse) like 2	chr10
Tera	BC076599	teratocarcinoma expressed, serine rich	chr6
Thap2	NM_025780	THAP domain containing, apoptosis associated protein 2	chr10
Thap4	BC057963	THAP domain containing 4	chr1
Thap7	NM_026909	THAP domain containing 7	chr16
Them2	NM_025790	thioesterase superfamily member 2	chr13
Thoc5	NM_172438	THO complex 5	chr11
Thtpa	NM_153083	thiamine triphosphatase	chr14
Thyn1	NM_144543	thymocyte nuclear protein 1	chr9
Tigd5	BC099838	tigger transposable element derived 5	chr15
Timm8b	NM_013897	translocase of inner mitochondrial membrane 8 homolog b (yeast)	chr9
Tk1	NM_009387	thymidine kinase 1	chr11
Tmco1	NM_001039483	transmembrane and coiled-coil domains 1	chr1
Tmco3	NM_172282	transmembrane and coiled-coil domains 3	chr8
Tmed5	NM_028876	transmembrane emp24 protein transport domain containing 5	chr5
Tmem106a	BC033268	transmembrane protein 106A	chr11
Tmem19	NM_133683	transmembrane protein 19	chr10
Tmem33	AK012413	transmembrane protein 33	chr5
Tmem38a	BC024788	transmembrane protein 38a	chr8
Tmem45a	BC064715	transmembrane protein 45a	chr16
Tmem48	BC021337	transmembrane protein 48	chr4
Tmem49	NM_029478	transmembrane protein 49	chr11
Tmem68	NM_028097	transmembrane protein 68	chr4
Tmem80	BC022756	transmembrane protein 80	chr7
Tmem98	BC011208	transmembrane protein 98	chr11
Tnfaip3	BC054806	tumor necrosis factor, alpha-induced protein 3	chr10
Tnfrsf12a	BC025860	tumor necrosis factor receptor superfamily, member 12a	chr17
Tnfrsf19l	BC100310	tumor necrosis factor receptor superfamily, member 19-like	chr7
Tnks	NM_175091	tankyrase, TRF1-interacting ankyrin-related ADP-ribose polymerase	chr8
Toe1	BC023109	target of EGR1, member 1 (nuclear)	chr4
Top3a	NM_009410	topoisomerase (DNA) III alpha	chr11
Topbp1	NM_176979	topoisomerase (DNA) II beta binding protein	chr9
Trib1	NM_144549	tribbles homolog 1 (Drosophila)	chr15
Trim24	AK133144	tripartite motif protein 24	chr6
Trmt12	NM_026642	tRNA methyltranferase 12 homolog (S. cerevisiae)	chr15
Trmu	NM_028063	tRNA 5-methylaminomethyl-2-thiouridylate methyltransferase	chr15
Trpc2	BC067003	transient receptor potential cation channel, subfamily C, member 2	chr7
Trpm7	NM_021450	transient receptor potential cation channel, subfamily M, member 7	chr2
Trspap1	NM_027925	tRNA selenocysteine associated protein 1	chr4
Tsga10	NM_207228	testis specific 10	chr1
Ttc23	NM_025905	tetratricopeptide repeat domain 23	chr7
Tubb5	NM_011655	tubulin, beta 5	chr17
Tulp4	NM_054040	tubby like protein 4	chr17
Tusc4	NM_018879	tumor suppressor candidate 4	chr9
Txndc1	BC017603	thioredoxin domain containing 1	chr12
Txnl1	BC061123	thioredoxin-like 1	chr18
U2af2	BC007487	U2 small nuclear ribonucleoprotein auxiliary factor (U2AF) 2	chr7
Ubap2l	BC050910	ubiquitin associated protein 2-like	chr3
Ube2r2	BC011112	ubiquitin-conjugating enzyme E2R 2	chr4
Umps	BC003887	uridine monophosphate synthetase	chr16
Uqcrq	BC028519	ubiquinol-cytochrome c reductase, complex III subunit VII	chr11
Usp16	NM_024258	ubiquitin specific peptidase 16	chr16
Uspl1	AK145409	ubiquitin specific peptidase like 1	chr5
V1rb4	NM_053227	vomeronasal 1 receptor, B4	chr6
V1rb5	NM_020521	vomeronasal 1 receptor, B5	chr6
Vars2	NM_011690	valyl-tRNA synthetase 2	chr17
Vkorc1l1	NM_001001327	vitamin K epoxide reductase complex, subunit 1-like 1	chr5
Vmd2l3	NM_001007583	vitelliform macular dystrophy 2-like 3	chr10
Vps33b	NM_178070	vacuolar protein sorting 33B (yeast)	chr7
Vps35	BC006637	vacuolar protein sorting 35	chr8
Vrk3	NM_133945	vaccinia related kinase 3	chr7
Wdhd1	BC063740	WD repeat and HMG-box DNA binding protein 1	chr14
Wdr1	NM_011715	WD repeat domain 1	chr5
Wdr13	NM_026137	WD repeat domain 13	chrX
Wdr19	AK147970	WD repeat domain 19	chr5
Wdr37	BC046236	WD repeat domain 37	chr13
Wdr45l	NM_025793	Wdr45 like	chr11
Wdr46	NM_020603	WD repeat domain 46	chr17
Wdr51b	BC099926	WD repeat domain 51B	chr10
Wdr68	BC048165	WD repeat domain 68	chr11
Wdr78	NM_146254	WD repeat domain 78	chr4
Xab2	BC021341	XPA binding protein 2	chr8
Xpo5	BC055455	exportin 5	chr17
Xpo7	BC029702	exportin 7	chr14
Xrcc6	NM_010247	X-ray repair complementing defective repair in Chinese hamster cells 6	chr15
Yars	BC013552	tyrosyl-tRNA synthetase	chr4
Yes1	NM_009535	Yamaguchi sarcoma viral (v-yes) oncogene homolog 1	chr5
Yipf6	NM_207633	Yip1 domain family, member 6	chrX
Ywhaq	BC085299	tyrosine 3-monooxygenase/tryptophan 5-monooxygenase activation protein, theta polypeptide	chr12
Zbtb3	NM_133759	zinc finger and BTB domain containing 3	chr19
Zbtb41	NM_172643	zinc finger and BTB domain containing 41 homolog	chr1
Zcchc17	BC018382	zinc finger, CCHC domain containing 17	chr4
Zcrb1	AK170136	zinc finger CCHC-type and RNA binding motif 1	chr15
Zdhhc17	BC051527	zinc finger, DHHC domain containing 17	chr10
Zdhhc7	NM_133967	zinc finger, DHHC domain containing 7	chr8
Zfp148	U80078	zinc finger protein 148	chr16
Zfp160	AK080975	zinc finger protein 160	chr17
Zfp219	BC052050	zinc finger protein 219	chr14
Zfp277	BC043453	zinc finger protein 277	chr12
Zfp28	NM_175247	zinc finger protein 28	chr7
Zfp329	NM_026046	zinc finger protein 329	chr7
Zfp341	NM_199304	zinc finger protein 341	chr2
Zfp35	NM_011755	zinc finger protein 35	chr18
Zfp354b	BC107400	zinc finger protein 354B	chr11
Zfp358	BC040067	zinc finger protein 358	chr8
Zfp36	NM_011756	zinc finger protein 36	chr7
Zfp364	NM_026406	zinc finger protein 364	chr3
Zfp512	BC089160	zinc finger protein 512	chr5
Zfp513	AK052459	zinc finger protein 513	chr5
Zfp526	BC096589	zinc finger protein 526	chr7
Zfp553	NM_146201	zinc finger protein 553	chr7
Zfp568	NM_001033355	zinc finger protein 568	chr7
Zfp597	NM_001033159	zinc finger protein 597	chr16
Zfp628	AK155214	zinc finger protein 628	chr7
Zfp637	AK146789	zinc finger protein 637	chr6
Zfp668	NM_146259	zinc finger protein 668	chr7
Zfp78	NM_001025163	zinc finger protein 78	chr7
Zfp87	BC031988	zinc finger protein 87	chr13
Zfyve27	AK159065	zinc finger, FYVE domain containing 27	chr19
Zipro1	BC010591	zinc finger proliferation 1	chr5
Zranb3	XM_896396	zinc finger, RAN-binding domain containing 3	chr1
0610007P06Rik	NM_026304	RIKEN cDNA 0610007P06 gene	chr7
0610009J22Rik	NM_027859	RIKEN cDNA 0610009J22 gene	chr11
0610042C05Rik	BC036150	RIKEN cDNA 0610042C05 gene	chr10
1110001A07Rik	NM_025377	RIKEN cDNA 1110001A07 gene	chr11
1110004F10Rik	BC072575	RIKEN cDNA 1110004F10 gene	chr7
1110005A03Rik	NM_028865	RIKEN cDNA 1110005A03 gene	chr11
1110007A13Rik	BC025641	RIKEN cDNA 1110007A13 gene	chr7
1110007C02Rik	NM_027923	RIKEN cDNA 1110007C02 gene	chr13
1110008B24Rik	BC094619	RIKEN cDNA 1110008B24 gene	chr12
1110008L16Rik	XM_885948	RIKEN cDNA 1110008L16 gene	chr12
1110020G09Rik	NM_001040395	RIKEN cDNA 1110020G09 gene	chr15
1110051M20Rik	NM_175123	RIKEN cDNA 1110051M20 gene	chr2
1190005F20Rik	AK148524	RIKEN cDNA 1190005F20 gene	chr1
1300012G16Rik	NM_023625	RIKEN cDNA 1300012G16 gene	chr5
1500026D16Rik	NM_026616	RIKEN cDNA 1500026D16 gene	chr19
1500041N16Rik	NM_026399	RIKEN cDNA 1500041N16 gene	chr8
1700021C14Rik	XM_001001264	RIKEN cDNA 1700021C14 gene	chr3
1700022C21Rik	BC027007	RIKEN cDNA 1700022C21 gene	chr17
1700022L09Rik	NM_025853	RIKEN cDNA 1700022L09 gene	chr2
1700024C24Rik	NM_029327	RIKEN cDNA 1700024C24 gene	chr11
1700029J07Rik	NM_001033148	RIKEN cDNA 1700029J07 gene	chr8
1700034H14Rik	NM_025969	RIKEN cDNA 1700034H14 gene	chr18
1700034M03Rik	AK006602	RIKEN cDNA 1700034M03 gene	chr6
1700052N19Rik	AK006776	RIKEN cDNA 1700052N19 gene	chr10
1700065O13Rik	NM_028543	RIKEN cDNA 1700065O13 gene	chr17
1700093K21Rik	NM_026105	RIKEN cDNA 1700093K21 gene	chr11
1810034K20Rik	AK007694	RIKEN cDNA 1810034K20 gene	chr14
1810047C23Rik	BC005503	RIKEN cDNA 1810047C23 gene	chr8
1810048P08Rik	NM_133717	RIKEN cDNA 1810048P08 gene	chr6
1810055G02Rik	BC019471	RIKEN cDNA 1810055G02 gene	chr19
2010003J03Rik	NM_027236	RIKEN cDNA 2010003J03 gene	chr19
2010003O18Rik	NM_029645	RIKEN cDNA 2010003O18 gene	chr5
2010012O05Rik	BC027506	RIKEN cDNA 2010012O05 gene	chr19
2210012G02Rik	NM_025617	RIKEN cDNA 2210012G02 gene	chr4
2310001A20Rik	BC055706	RIKEN cDNA 2310001A20 gene	chr2
2310003C23Rik	NM_029607	RIKEN cDNA 2310003C23 gene	chr2
2310003L22Rik	NM_027093	RIKEN cDNA 2310003L22 gene	chr2
2310004L02Rik	NM_025504	RIKEN cDNA 2310004L02 gene	chr7
2310005E10Rik	BC037690	RIKEN cDNA 2310005E10 gene	chr6
2310047D13Rik	XM_282971	RIKEN cDNA 2310047D13 gene	chr11
2310061I09Rik	BC019430	RIKEN cDNA 2310061I09 gene	chr1
2400003C14Rik	NM_028018	RIKEN cDNA 2400003C14 gene	chr8
2410001C21Rik	BC096692	RIKEN cDNA 2410001C21 gene	chr2
2410017P07Rik	AK012710	RIKEN cDNA 2410017P07 gene	chr10
2410116G06Rik	NM_026630	RIKEN cDNA 2410116G06 gene	chr2
2500003M10Rik	AK008885	RIKEN cDNA 2500003M10 gene	chr3
2510009E07Rik	BC072629	RIKEN cDNA 2510009E07 gene	chr16
2600014M03Rik	NM_178620	RIKEN cDNA 2600014M03 gene	chr11
2610021K21Rik	NM_030172	RIKEN cDNA 2610021K21 gene	chr12
2610101J03Rik	AK132230	RIKEN cDNA 2610101J03 gene	chr2
2610110G12Rik	AK028297	RIKEN cDNA 2610110G12 gene	chr17
2610528M18Rik	NM_031863	RIKEN cDNA 2610528M18 gene	chr17
2610529C04Rik	AK010320	RIKEN cDNA 2610529C04 gene	chrX
2700007P21Rik	NM_173750	RIKEN cDNA 2700007P21 gene	chr2
2700060E02Rik	NM_026528	RIKEN cDNA 2700060E02 gene	chr14
2700094K13Rik	NM_001037279	RIKEN cDNA 2700094K13 gene	chr2
2810012L14Rik	NM_029581	RIKEN cDNA 2810012L14 gene	chr5
2810429O05Rik	NM_134046	RIKEN cDNA 2810429O05 gene	chr12
2810443J12Rik	AK152000	RIKEN cDNA 2810443J12 gene	chr2
2900005J15Rik	NM_026059	RIKEN cDNA 2900005J15 gene	chr5
2900011O08Rik	BC022741	RIKEN cDNA 2900011O08 gene	chr16
2900042B11Rik	BC021897	RIKEN cDNA 2900042B11 gene	chr4
3010001K23Rik	AK049952	RIKEN cDNA 3010001K23 gene	chr5
3110009E18Rik	NM_028439	RIKEN cDNA 3110009E18 gene	chr1
3110037I16Rik	BC023360	RIKEN cDNA 3110037I16 gene	chr4
3300001M20Rik	NM_175113	RIKEN cDNA 3300001M20 gene	chr2
4632434I11Rik	XM_896761	RIKEN cDNA 4632434I11 gene	chr7
4732475C15Rik	NM_001024726	RIKEN cDNA 4732475C15 gene	chr7
4833418A01Rik	AK160679	RIKEN cDNA 4833418A01 gene	chr2
4930422G04Rik	XM_485308	RIKEN cDNA 4930422G04 gene	chr3
4930455C21Rik	NM_024273	RIKEN cDNA 4930455C21 gene	chr16
4930469P12Rik	NM_133688	RIKEN cDNA 4930469P12 gene	chr6
4930471M23Rik	BC019457	RIKEN cDNA 4930471M23 gene	chr5
4930483J18Rik	NM_026288	RIKEN cDNA 4930483J18 gene	chr15
4930546H06Rik	NM_029205	RIKEN cDNA 4930546H06 gene	chr17
4930547N16Rik	NM_029249	RIKEN cDNA 4930547N16 gene	chr10
4931420C21Rik	AK031477	RIKEN cDNA 4931420C21 gene	chr8
4933403F05Rik	NM_153794	RIKEN cDNA 4933403F05 gene	chr18
4933407I18Rik	NM_001033160	RIKEN cDNA 4933407I18 gene	chr9
4933424B01Rik	BC027229	RIKEN cDNA 4933424B01 gene	chr6
4933427D14Rik	NM_028963	RIKEN cDNA 4933427D14 gene	chr11
4933435A13Rik	NM_028956	RIKEN cDNA 4933435A13 gene	chr11
5133400G04Rik	NM_029485	RIKEN cDNA 5133400G04 gene	chr18
5330439J01Rik	NM_175407	RIKEN cDNA 5330439J01 gene	chr10
5730410I19Rik	NM_025666	RIKEN cDNA 5730410I19 gene	chr12
5730453I16Rik	NM_172302	RIKEN cDNA 5730453I16 gene	chr19
5730509C05Rik	BC057854	RIKEN cDNA 5730509C05 gene	chr11
5730590G19Rik	NM_029835	RIKEN cDNA 5730590G19 gene	chr7
6030422M01Rik	AK020053	RIKEN cDNA 6030422M01 gene	chr17
6330408A02Rik	AK132923	RIKEN cDNA 6330408A02 gene	chr7
6530418L21Rik	BC052371	RIKEN cDNA 6530418L21 gene	chr3
6820429M01	NM_172749	hypothetical protein 6820429M01	chr7
8430426H19Rik	BC047396	RIKEN cDNA 8430426H19 gene	chr13
9130011J15Rik	BC055692	RIKEN cDNA 9130011J15 gene	chr8
9330166H04Rik	XM_990916	RIKEN cDNA 9330166H04 gene	chr18
9430023L20Rik	NM_026566	RIKEN cDNA 9430023L20 gene	chr15
9430057O19Rik	AK034894	RIKEN cDNA 9430057O19 gene	chr5
9530048O09Rik	NM_001033187	RIKEN cDNA 9530048O09 gene	chr4
9930104L06Rik	NM_177573	RIKEN cDNA 9930104L06 gene	chr4
A230056P14Rik	NM_001033396	RIKEN cDNA A230056P14 gene	chr7
A530089I17Rik	NM_133999	RIKEN cDNA A530089I17 gene	chr10
A630095E13Rik	NM_001033325	RIKEN cDNA A630095E13 gene	chr9
A930025D01Rik	BC064802	RIKEN cDNA A930025D01 gene	chr2

## Sheet:  Commons(GM-MT)
GeneSymbol	Accession	Description	Chromosome
A830049F12Rik	XM_977748	RIKEN cDNA A830049F12 gene	chr5
A930016P21Rik	NM_026546	RIKEN cDNA A930016P21 gene	chr15
AA536717	BC080849	expressed sequence AA536717	chr14
Aasdhppt	NM_026276	aminoadipate-semialdehyde dehydrogenase-phosphopantetheinyl transferase	chr9
Abce1	BC005422	ATP-binding cassette, sub-family E (OABP), member 1	chr8
Acat2	NM_009338	acetyl-Coenzyme A acetyltransferase 2	chr17
Aco2	NM_080633	aconitase 2, mitochondrial	chr15
Acp2	AK133756	acid phosphatase 2, lysosomal	chr2
Acta2	NM_007392	actin, alpha 2, smooth muscle, aorta	chr19
Adam15	AK132440	a disintegrin and metallopeptidase domain 15 (metargidin)	chr3
Adk	AK157662	adenosine kinase	chr14
Agbl3	AK029793	ATP/GTP binding protein-like 3	chr6
Agpat1	NM_018862	1-acylglycerol-3-phosphate O-acyltransferase 1 (lysophosphatidic acid acyltransferase, alpha)	chr17
AI316807	BC048089	expressed sequence AI316807	chr8
AI429214	NM_001039220	expressed sequence AI429214	chr8
AI451006	BC079532	expressed sequence AI451006	chr15
AI597479	NM_133818	expressed sequence AI597479	chr1
AK129128	XM_898433	cDNA sequence AK129128	chr13
Alg12	AK142322	asparagine-linked glycosylation 12 homolog (yeast, alpha-1,6-mannosyltransferase)	chr15
Alg14	BC002278	asparagine-linked glycosylation 14 homolog (yeast)	chr3
Alg2	NM_019998	asparagine-linked glycosylation 2 homolog (yeast, alpha-1,3-mannosyltransferase)	chr4
Amacr	NM_008537	alpha-methylacyl-CoA racemase	chr15
Anapc10	BC031460	anaphase promoting complex subunit 10	chr8
Anapc11	BC023039	anaphase promoting complex subunit 11 homolog (yeast)	chr11
Ankfy1	NM_009671	ankyrin repeat and FYVE domain containing 1	chr11
Ankrd1	BC037138	ankyrin repeat domain 1 (cardiac muscle)	chr19
Ankrd13a	BC108413	ankyrin repeat domain 13a	chr5
Ankrd13c	BC065088	ankyrin repeat domain 13c	chr3
Ankrd42	AK033599	ankyrin repeat domain 42	chr7
Anln	BC030489	anillin, actin binding protein (scraps homolog, Drosophila)	chr9
Apex1	BC052401	apurinic/apyrimidinic endonuclease 1	chr14
Arf3	AK151296	ADP-ribosylation factor 3	chr15
Arhgap10	NM_030113	Rho GTPase activating protein 10	chr8
Arid5b	AK162717	AT rich interactive domain 5B (Mrf1 like)	chr10
Arl2bp	BC024708	ADP-ribosylation factor-like 2 binding protein	chr8
Arl6ip5	BC003897	ADP-ribosylation factor-like 6 interacting protein 5	chr6
Arrb2	AK154874	arrestin, beta 2	chr11
Ars2	BC066831	arsenate resistance protein 2	chr5
Arsk	BC046790	arylsulfatase K	chr13
Asb15	BC050794	ankyrin repeat and SOCS box-containing protein 15	chr6
Ascc1	AK144614	activating signal cointegrator 1 complex subunit 1	chr10
Aste1	BC098471	asteroid homolog 1 (Drosophila)	chr9
Atad2	AK134319	ATPase family, AAA domain containing 2	chr15
Atf4	BC085169	activating transcription factor 4	chr15
Atn1	BC050920	atrophin 1	chr6
Atp5b	NM_016774	ATP synthase, H+ transporting mitochondrial F1 complex, beta subunit	chr10
Atp5f1	NM_009725	ATP synthase, H+ transporting, mitochondrial F0 complex, subunit b, isoform 1	chr3
Atp5l	BC089555	ATP synthase, H+ transporting, mitochondrial F0 complex, subunit g	chr9
Aurka	NM_011497	aurora kinase A	chr2
B230354K17Rik	NM_177065	RIKEN cDNA B230354K17 gene	chr17
B2m	NM_009735	beta-2 microglobulin	chr2
B3galt4	NM_019420	UDP-Gal:betaGalNAc beta 1,3-galactosyltransferase, polypeptide 4	chr17
B430201F14	NM_001033540	hypothetical protein B430201F14	chr7
B430209F14Rik	NM_177188	RIKEN cDNA B430209F14 gene	chr15
B4galt2	NM_017377	UDP-Gal:betaGlcNAc beta 1,4- galactosyltransferase, polypeptide 2	chr4
Bag1	BC003722	Bcl2-associated athanogene 1	chr4
Bat2	NM_020027	HLA-B associated transcript 2	chr17
BC002216	NM_024472	cDNA sequence BC002216	chr4
BC004004	BC004004	cDNA sequence BC004004	chr17
BC008163	AK154575	cDNA sequence BC008163	chr4
BC011248	AK148237	cDNA sequence BC011248	chr17
BC012278	NM_146231	cDNA sequence BC012278	chr13
BC017647	AK082554	cDNA sequence BC017647	chr11
BC018101	BC018101	cDNA sequence BC018101	chr17
BC020077	AK142188	cDNA sequence BC020077	chr4
BC021367	AK032711	cDNA sequence BC021367	chr8
BC023814	NM_153562	cDNA sequence BC023814	chr3
BC024063	NM_199062	cDNA sequence BC024063	chr10
BC027231	NM_145972	cDNA sequence BC027231	chr16
BC038286	BC038286	cDNA sequence BC038286	chr1
BC049806	NM_172513	cDNA sequence BC049806	chr1
BC052040	BC052040	cDNA sequence BC052040	chr2
BC055324	BC052855	cDNA sequence BC055324	chr1
BC057893	AK155456	cDNA sequence BC057893	chr4
BC063749	AK160686	cDNA sequence BC063749	chr19
BC065397	NM_001033001	cDNA sequence BC065397	chrX
Bcl10	NM_009740	B-cell leukemia/lymphoma 10	chr3
Blnk	NM_008528	B-cell linker	chr19
Blzf1	BC027025	basic leucine zipper nuclear factor 1	chr1
Brpf1	DQ288860	bromodomain and PHD finger containing, 1	chr6
Brunol6	NM_175235	bruno-like 6, RNA binding protein (Drosophila)	chr9
Btf3l4	BC099407	basic transcription factor 3-like 4	chr4
Btg2	NM_007570	B-cell translocation gene 2, anti-proliferative	chr1
Bxdc1	BC025093	brix domain containing 1	chr12
Bysl	NM_016859	bystin-like	chr17
Bzw1	NM_025824	basic leucine zipper and W2 domains 1	chr1
C030016D13Rik	NM_175354	RIKEN cDNA C030016D13 gene	chr19
C130022K22Rik	BC051147	RIKEN cDNA C130022K22 gene	chr6
C330021A05Rik	NM_153082	RIKEN cDNA C330021A05 gene	chr12
C78339	AK171039	expressed sequence C78339	chr13
Calcoco1	BC054783	calcium binding and coiled coil domain 1	chr15
Cap1	AK137222	CAP, adenylate cyclase-associated protein 1 (yeast)	chr4
Cask	BC009740	calcium/calmodulin-dependent serine protein kinase (MAGUK family)	chrX
Cbx1	NM_007622	chromobox homolog 1 (Drosophila HP1 beta)	chr11
Cbx5	BC004707	chromobox homolog 5 (Drosophila HP1a)	chr15
Ccdc58	NM_198645	coiled-coil domain containing 58	chr16
Ccdc72	NM_183250	coiled-coil domain containing 72	chr9
Ccdc77	BC018387	coiled-coil domain containing 77	chr6
Ccdc91	NM_025911	coiled-coil domain containing 91	chr6
Ccdc99	NM_027411	coiled-coil domain containing 99	chr11
Ccng2	NM_007635	cyclin G2	chr5
Ccnl2	NM_207678	cyclin L2	chr4
Ccnt1	NM_009833	cyclin T1	chr15
Cct6a	BC018459	chaperonin subunit 6a (zeta)	chr5
Cd68	NM_009853	CD68 antigen	chr11
Cdc26	NM_139291	cell division cycle 26	chr4
Cdc42	NM_009861	cell division cycle 42 homolog (S. cerevisiae)	chr4
Cdc45l	NM_009862	cell division cycle 45 homolog (S. cerevisiae)-like	chr16
Cdc5l	BC031480	cell division cycle 5-like (S. pombe)	chr17
Cdca2	AK031083	cell division cycle associated 2	chr14
Cdk4	BC046336	cyclin-dependent kinase 4	chr10
Cdk5rap2	NM_145990	CDK5 regulatory subunit associated protein 2	chr4
Cecr5	NM_144815	cat eye syndrome chromosome region, candidate 5 homolog (human)	chr6
Cep27	NM_025475	centrosomal protein 27	chr2
Cetn3	BC002162	centrin 3	chr13
Cflar	BC023121	CASP8 and FADD-like apoptosis regulator	chr1
Chaf1a	BC053740	chromatin assembly factor 1, subunit A (p150)	chr17
Chkb	NM_007692	choline kinase beta	chr15
Chm	NM_018818	choroidermia	chrX
Chmp5	NM_029814	chromatin modifying protein 5	chr4
Chrac1	NM_053068	chromatin accessibility complex 1	chr15
Ciapin1	BC016261	cytokine induced apoptosis inhibitor 1	chr8
Cirbp	NM_007705	cold inducible RNA binding protein	chr10
Ciz1	BC072624	CDKN1A interacting zinc finger protein 1	chr2
Cml1	BC010796	camello-like 1	chr6
Cmpk	BC017684	cytidylate kinase	chr4
Cnksr3	NM_172546	Cnksr family member 3	chr10
Cntf	NM_053007	ciliary neurotrophic factor	chr19
Cntrob	AK147774	centrobin, centrosomal BRCA2 interacting protein	chr11
Cog4	BC023120	component of oligomeric golgi complex 4	chr8
Col1a2	NM_007743	procollagen, type I, alpha 2	chr6
Col5a2	NM_007737	procollagen, type V, alpha 2	chr1
Commd5	NM_025536	COMM domain containing 5	chr15
Copa	AK164910	coatomer protein complex subunit alpha	chr1
Cops5	AK133073	COP9 (constitutive photomorphogenic) homolog, subunit 5 (Arabidopsis thaliana)	chr1
Copz1	BC058524	coatomer protein complex, subunit zeta 1	chr15
Coq4	NM_178693	coenzyme Q4 homolog (yeast)	chr2
Coq6	AK131889	coenzyme Q6 homolog (yeast)	chr12
Cox11	NM_199008	COX11 homolog, cytochrome c oxidase assembly protein (yeast)	chr11
Cox5b	NM_009942	cytochrome c oxidase, subunit Vb	chr1
Cramp1l	XM_484614	Crm, cramped-like (Drosophila)	chr17
Creb3	NM_013497	cAMP responsive element binding protein 3	chr4
Cs	BC013554	citrate synthase	chr10
Csnk1a1	AK146873	casein kinase 1, alpha 1	chr18
Cyb5d2	NM_001024926	cytochrome b5 domain containing 2	chr11
Cybasc3	AK040692	cytochrome b, ascorbate dependent 3	chr19
Cyp39a1	NM_018887	cytochrome P450, family 39, subfamily a, polypeptide 1	chr17
D13Wsu177e	NM_178605	DNA segment, Chr 13, Wayne State University 177, expressed	chr13
D14Ertd581e	AK015781	DNA segment, Chr 14, ERATO Doi 581, expressed	chr14
D15Ertd621e	BC070426	DNA segment, Chr 15, ERATO Doi 621, expressed	chr15
D15Ertd785e	BC003900	DNA segment, Chr 15, ERATO Doi 785, expressed	chr15
D19Bwg1357e	BC052686	DNA segment, Chr 19, Brigham & Women's Genetics 1357 expressed	chr19
D19Ertd652e	AK014581	DNA segment, Chr 19, ERATO Doi 652, expressed	chr19
D19Wsu162e	BC026369	DNA segment, Chr 19, Wayne State University 162, expressed	chr19
D3Ertd300e	AK171787	DNA segment, Chr 3, ERATO Doi 300, expressed	chr3
D6Wsu116e	NM_026585	DNA segment, Chr 6, Wayne State University 116, expressed	chr6
Dak	AK138956	dihydroxyacetone kinase 2 homolog (yeast)	chr19
Dbt	NM_010022	dihydrolipoamide branched chain transacylase E2	chr3
Dcun1d1	NM_033623	DCUN1D1 DCN1, defective in cullin neddylation 1, domain containing 1 (S. cerevisiae)	chr3
Ddx17	BC038378	DEAD (Asp-Glu-Ala-Asp) box polypeptide 17	chr15
Ddx42	NM_028074	DEAD (Asp-Glu-Ala-Asp) box polypeptide 42	chr11
Ddx52	AK141200	DEAD (Asp-Glu-Ala-Asp) box polypeptide 52	chr11
Ddx6	BC021452	DEAD (Asp-Glu-Ala-Asp) box polypeptide 6	chr9
Dedd	BC023668	death effector domain-containing	chr1
Denr	NM_026603	density-regulated protein	chr5
Derl1	BC085490	Der1-like domain family, member 1	chr15
Dhx38	NM_178380	DEAH (Asp-Glu-Ala-His) box polypeptide 38	chr8
Dnajc10	BC033461	DnaJ (Hsp40) homolog, subfamily C, member 10	chr2
Dnmt2	NM_010067	DNA methyltransferase 2	chr2
Dnttip1	BC003486	deoxynucleotidyltransferase, terminal, interacting protein 1	chr2
Dscr3	BC003740	Down syndrome critical region gene 3	chr16
Dst	NM_010081	dystonin	chr1
E230015B07Rik	NM_177057	RIKEN cDNA E230015B07 gene	chr6
E430012M05Rik	NM_177310	RIKEN cDNA E430012M05 gene	chr15
E430025E21Rik	BC067035	RIKEN cDNA E430025E21 gene	chr15
Eaf2	BC056626	ELL associated factor 2	chr16
Ecd	NM_027475	ecdysoneless homolog (Drosophila)	chr14
Echdc1	NM_025855	enoyl Coenzyme A hydratase domain containing 1	chr10
Eef1b2	BC003899	eukaryotic translation elongation factor 1 beta 2	chr1
Eef1g	BC023495	eukaryotic translation elongation factor 1 gamma	chr19
Eef2	NM_007907	eukaryotic translation elongation factor 2	chr10
Efha1	BC031172	EF hand domain family A1	chr14
Ehd1	NM_010119	EH-domain containing 1	chr19
Eif1	NM_011508	eukaryotic translation initiation factor 1	chr11
Eif3s7	BC089020	eukaryotic translation initiation factor 3, subunit 7 (zeta)	chr15
Eif4b	BC007171	eukaryotic translation initiation factor 4B	chr15
Eif4enif1	AK162367	eukaryotic translation initiation factor 4E nuclear import factor 1	chr11
Eif5	NM_173363	eukaryotic translation initiation factor 5	chr12
Eif5b	BC055393	eukaryotic translation initiation factor 5B	chr1
Elovl1	NM_001039176	elongation of very long chain fatty acids (FEN1/Elo2, SUR4/Elo3, yeast)-like 1	chr4
Eno3	NM_007933	enolase 3, beta muscle	chr11
Eprs	NM_029735	glutamyl-prolyl-tRNA synthetase	chr1
Eral1	NM_022313	Era (G-protein)-like 1 (E. coli)	chr11
Etf1	NM_144866	eukaryotic translation termination factor 1	chr18
Etfb	BC069877	electron transferring flavoprotein, beta polypeptide	chr7
Ext1	BC004741	exostoses (multiple) 1	chr15
Fau	NM_007990	Finkel-Biskis-Reilly murine sarcoma virus (FBR-MuSV) ubiquitously expressed (fox derived)	chr19
Fbf1	NM_172571	Fas (TNFRSF6) binding factor 1	chr11
Fbxl12	BC054471	F-box and leucine-rich repeat protein 12	chr9
Fbxl18	NM_001033312	F-box and leucine-rich repeat protein 18	chr5
Fbxl22	BC100535	F-box and leucine-rich repeat protein 22	chr9
Fbxo46	BC049813	F-box protein 46	chr7
Fbxw9	NM_026791	F-box and WD-40 domain protein 9	chr8
Fdps	NM_134469	farnesyl diphosphate synthetase	chr3
Fen1	BC010203	flap structure specific endonuclease 1	chr19
Fkbpl	NM_019873	FK506 binding protein-like	chr17
Fkrp	BC053072	fukutin related protein	chr7
Foxred1	AK163722	FAD-dependent oxidoreductase domain containing 1	chr9
Frs2	BC055334	fibroblast growth factor receptor substrate 2	chr10
Fut11	NM_028428	fucosyltransferase 11	chr14
G430002G23Rik	AK087817	RIKEN cDNA G430002G23 gene	chr19
Gas5	BC004622	growth arrest specific 5	chr1
Gcat	BC024107	glycine C-acetyltransferase (2-amino-3-ketobutyrate-coenzyme A ligase)	chr15
Git2	AK148029	G protein-coupled receptor kinase-interactor 2	chr5
Glg1	NM_009149	golgi apparatus protein 1	chr8
Glt8d1	NM_029626	glycosyltransferase 8 domain containing 1	chr14
Gnb2l1	BC046760	guanine nucleotide binding protein (G protein), beta polypeptide 2 like 1	chr11
Gnn	NM_001003939	Grp94 neighboring nucleotidase variant 4	chr10
Golga7	BC093518	golgi autoantigen, golgin subfamily a, 7	chr8
Gpbp1l1	AK090275	GC-rich promoter binding protein 1-like 1	chr4
Gpd2	NM_010274	glycerol phosphate dehydrogenase 2, mitochondrial	chr2
Gpsm3	NM_134116	G-protein signalling modulator 3 (AGS3-like, C. elegans)	chr17
Gsto2	BC030371	glutathione S-transferase omega 2	chr19
Gtf2e1	NM_028812	general transcription factor II E, polypeptide 1 (alpha subunit)	chr16
Gtpbp1	BC046228	GTP binding protein 1	chr15
Hadha	NM_178878	hydroxyacyl-Coenzyme A dehydrogenase/3-ketoacyl-Coenzyme A thiolase/enoyl-Coenzyme A hydratase (trifunctional protein), alpha subunit	chr5
Hcfc1r1	NM_181821	host cell factor C1 regulator 1 (XPO1-dependent)	chr17
Hdac2	NM_008229	histone deacetylase 2	chr10
Hdlbp	BC021765	high density lipoprotein (HDL) binding protein	chr1
Heatr1	AK132192	HEAT repeat containing 1	chr13
Hemk1	BC011431	HemK methyltransferase family member 1	chr9
Higd2a	BC021471	HIG1 domain family, member 2A	chr13
Hist1h2ac	NM_178189	histone 1, H2ac	chr13
Hist1h2af	NM_175661	histone 1, H2af	chr13
Hist1h2ah	NM_175659	histone 1, H2ah	chr13
Hist1h2be	NM_178194	histone 1, H2be	chr13
Hist1h2bh	BC092138	histone 1, H2bh	chr13
Hist1h3f	NM_013548	histone 1, H3f	chr13
Hist1h4d	NM_175654	histone 1, H4d	chr13
Hist1h4h	NM_153173	histone 1, H4h	chr13
Hist2h2aa1	BC089519	histone 2, H2aa1	chr3
Hist2h2aa2	NM_178212	histone 2, H2aa2	chr3
Hist2h2be	NM_178214	histone 2, H2be	chr3
Hist2h3c1	XM_886396	histone 2, H3c1	chr3
Hist3h2a	BC063781	histone 3, H2a	chr11
Hist3h2bb	NM_206882	histone 3, H2bb	chr11
Hmgcr	NM_008255	3-hydroxy-3-methylglutaryl-Coenzyme A reductase	chr13
Hnrpa1	BC083136	heterogeneous nuclear ribonucleoprotein A1	chr15
Hnrpl	BC099683	heterogeneous nuclear ribonucleoprotein L	chr7
Hps5	BC082542	Hermansky-Pudlak syndrome 5 homolog (human)	chr7
Hs2st1	BC025443	heparan sulfate 2-O-sulfotransferase 1	chr3
Hspa1l	AK134269	heat shock protein 1-like	chr17
Hspc171	BC024608	HSPC171 protein	chr8
Htf9c	NM_008307	HpaII tiny fragments locus 9c	chr16
Huwe1	BC079665	HECT, UBA and WWE domain containing 1	chrX
Ier3	NM_133662	immediate early response 3	chr17
Ifit2	NM_008332	interferon-induced protein with tetratricopeptide repeats 2	chr19
Ift172	NM_026298	intraflagellar transport 172 homolog (Chlamydomonas)	chr5
Ift20	NM_018854	intraflagellar transport 20 homolog (Chlamydomonas)	chr11
Igfbp5	BC054812	insulin-like growth factor binding protein 5	chr1
Ik	BC029671	IK cytokine	chr18
Ikbkap	NM_026079	inhibitor of kappa light polypeptide enhancer in B-cells, kinase complex-associated protein	chr4
Ilk	AK002344	integrin linked kinase	chr7
Ilkap	NM_023343	integrin-linked kinase-associated serine/threonine phosphatase 2C	chr1
Impdh2	BC052671	inosine 5'-phosphate dehydrogenase 2	chr9
Insig2	NM_178082	insulin induced gene 2	chr1
Invs	AK158766	inversin	chr4
Iqcg	BC049990	IQ motif containing G	chr16
Ireb2	NM_022655	iron responsive element binding protein 2	chr9
Isg20l2	BC098326	interferon stimulated exonuclease gene 20-like 2	chr3
Itga5	NM_010577	integrin alpha 5 (fibronectin receptor alpha)	chr15
Itgb3bp	AK165072	integrin beta 3 binding protein (beta3-endonexin)	chr4
Itgb4bp	NM_010579	integrin beta 4 binding protein	chr2
Josd1	NM_028792	Josephin domain containing 1	chr15
Kcnab3	U65593	potassium voltage-gated channel, shaker-related subfamily, beta member 3	chr11
Kctd9	BC049978	potassium channel tetramerisation domain containing 9	chr14
Kif1c	NM_153103	kinesin family member 1C	chr11
Klhl12	AK034170	kelch-like 12 (Drosophila)	chr1
Klhl26	NM_172052	kelch-like 26 (Drosophila)	chr8
Kpna6	NM_008468	karyopherin (importin) alpha 6	chr4
Kptn	NM_133727	kaptin	chr7
Lgals1	NM_008495	lectin, galactose binding, soluble 1	chr15
Lias	NM_024471	lipoic acid synthetase	chr5
Lig3	NM_010716	ligase III, DNA, ATP-dependent	chr11
Lima1	NM_023063	LIM domain and actin binding 1	chr15
LOC432670	NM_001037717	similar to Na+-dependent neutral amino acid transporter	chr12
LOC436177	BC058969	similar to Cadherin-11 precursor (Osteoblast-cadherin) (OB-cadherin) (OSF-4)	chr8
LOC622129	NM_001037911	hypothetical protein LOC622129	chr6
LOC625098	XM_983207	similar to solute carrier family 38, member 6 (predicted)	chr12
LOC632526	XM_991430	hypothetical LOC632526	chr17
LOC639396	NM_001039251	similar to neural precursor cell expressed, developmentally down-regulated 4 isoform 2	chr9
LOC665198	XM_975220	hypothetical protein LOC665198	chr13
LOC666434	XM_983830	hypothetical protein LOC666434	chr1
Lrch1	NM_001033439	leucine-rich repeats and calponin homology (CH) domain containing 1	chr14
Lrrc29	BC034290	leucine rich repeat containing 29	chr8
Lrrc42	NM_029985	leucine rich repeat containing 42	chr4
Lrrc57	NM_025657	leucine rich repeat containing 57	chr2
Lrrc61	AK143222	leucine rich repeat containing 61	chr6
Lrsam1	NM_199302	leucine rich repeat and sterile alpha motif containing 1	chr2
Lsm2	BC014288	LSM2 homolog, U6 small nuclear RNA associated (S. cerevisiae)	chr17
Lyar	NM_025281	Ly1 antibody reactive clone	chr5
M6prbp1	BC011116	mannose-6-phosphate receptor binding protein 1	chr17
Mad1l1	AF083813	mitotic arrest deficient 1-like 1	chr5
Mad2l1bp	NM_025649	MAD2L1 binding protein	chr17
Maf1	BC016260	MAF1 homolog (S. cerevisiae)	chr15
Manbal	NM_026968	mannosidase, beta A, lysosomal-like	chr2
Map2k2	NM_023138	mitogen activated protein kinase kinase 2	chr10
Map3k7	NM_172688	mitogen activated protein kinase kinase kinase 7	chr4
Map4k4	NM_008696	mitogen-activated protein kinase kinase kinase kinase 4	chr1
Marcks	NM_008538	myristoylated alanine rich protein kinase C substrate	chr10
Mett10d	BC049897	methyltransferase 10 domain containing	chr11
Mfap1	NM_026220	microfibrillar-associated protein 1	chr2
Mid1	BC053704	midline 1	chrX
Mier1	AY769436	mesoderm induction early response 1 homolog (Xenopus laevis	chr4
Minpp1	NM_010799	multiple inositol polyphosphate histidine phosphatase 1	chr19
Mkks	AK004987	McKusick-Kaufman syndrome protein	chr2
Mllt3	AK145442	myeloid/lymphoid or mixed lineage-leukemia translocation to 3 homolog (Drosophila)	chr4
Moap1	NM_022323	modulator of apoptosis 1	chr12
Morf4l2	BC088731	mortality factor 4 like 2	chrX
Mpst	BC094469	mercaptopyruvate sulfurtransferase	chr15
Mpz	NM_008623	myelin protein zero	chr1
Mrpl11	NM_025553	mitochondrial ribosomal protein L11	chr19
Mrpl13	BC060968	mitochondrial ribosomal protein L13	chr15
Mrpl30	NM_027098	mitochondrial ribosomal protein L30	chr1
Mrpl38	BC052494	mitochondrial ribosomal protein L38	chr17
Mrpl46	NM_023331	mitochondrial ribosomal protein L46	chr7
Mrpl52	NM_026851	mitochondrial ribosomal protein L52	chr14
Mrps10	BC096657	mitochondrial ribosomal protein S10	chr17
Mrps11	BC028279	mitochondrial ribosomal protein S11	chr7
Mrps16	NM_025440	mitochondrial ribosomal protein S16	chr14
Mrps18b	AK002554	mitochondrial ribosomal protein S18B	chr17
Mrps34	NM_023260	mitochondrial ribosomal protein S34	chr17
Msh4	AF298655	mutS homolog 4 (E. coli)	chr3
Mtbp	AK088549	Mdm2, transformed 3T3 cell double minute p53 binding protein	chr15
Mterfd2	BC002280	MTERF domain containing 2	chr1
Mtif2	BC016590	mitochondrial translational initiation factor 2	chr11
Myl4	NM_010858	myosin, light polypeptide 4	chr11
Mylc2b	NM_023402	myosin light chain, regulatory B	chr17
Nadk	BC004012	NAD kinase	chr4
Nat10	BC034516	N-acetyltransferase 10	chr2
Nat2	BC012972	N-acetyltransferase 2 (arylamine N-acetyltransferase)	chr8
Ncln	BC019501	nicalin homolog (zebrafish)	chr10
Ncoa6ip	NM_054089	nuclear receptor coactivator 6 interacting protein	chr4
Ncstn	BC019998	nicastrin	chr1
Nde1	NM_023317	nuclear distribution gene E homolog 1 (A nidulans)	chr16
Ndel1	NM_023668	nuclear distribution gene E-like homolog 1 (A. nidulans)	chr11
Ndufa5	NM_026614	NADH dehydrogenase (ubiquinone) 1 alpha subcomplex, 5	chr6
Ndufa7	BC055698	NADH dehydrogenase (ubiquinone) 1 alpha subcomplex, 7 (B14.5a)	chr17
Ndufb3	NM_025597	NADH dehydrogenase (ubiquinone) 1 beta subcomplex 3	chr1
Ndufb9	BC031539	NADH dehydrogenase (ubiquinone) 1 beta subcomplex, 9	chr15
Ndufs1	BC006660	NADH dehydrogenase (ubiquinone) Fe-S protein 1	chr1
Ndufs6	BC086933	NADH dehydrogenase (ubiquinone) Fe-S protein 6	chr13
Nek8	NM_080849	NIMA (never in mitosis gene a)-related expressed kinase 8	chr11
Nfe2l1	BC047283	nuclear factor, erythroid derived 2,-like 1	chr11
Nif3l1	BC089475	Ngg1 interacting factor 3-like 1 (S. pombe)	chr1
Nipa2	NM_023647	non imprinted in Prader-Willi/Angelman syndrome 2 homolog (human)	chr7
Nkiras1	NM_023526	NFKB inhibitor interacting Ras-like protein 1	chr14
Nme7	NM_178071	non-metastatic cells 7, protein expressed in	chr1
Nol10	BC086676	nucleolar protein 10	chr12
Nsun4	BC024628	NOL1/NOP2/Sun domain family, member 4	chr4
Nup37	BC011102	nucleoporin 37	chr10
Nup50	BC060234	nucleoporin 50	chr15
Nup85	BC079856	nucleoporin 85	chr11
Nutf2	BC083165	nuclear transport factor 2	chr8
Nxt1	NM_019761	NTF2-related export protein 1	chr2
Ofd1	NM_177429	oral-facial-digital syndrome 1 gene homolog (human)	chrX
Ogt	BC055851	O-linked N-acetylglucosamine (GlcNAc) transferase (UDP-N-acetylglucosamine:polypeptide-N-acetylglucosaminyl transferase)	chrX
Orc2l	NM_001025378	origin recognition complex, subunit 2-like (S. cerevisiae)	chr1
Ormdl2	BC002146	ORM1-like 2 (S. cerevisiae)	chr10
Osbpl9	BC021507	oxysterol binding protein-like 9	chr4
Osgep	BC091757	O-sialoglycoprotein endopeptidase	chr14
Oxr1	BC089183	oxidation resistance 1	chr15
P2rx3	AK053021	purinergic receptor P2X, ligand-gated ion channel, 3	chr2
Pabpn1	AK032172	poly(A) binding protein, nuclear 1	chr14
Pank1	BC023496	pantothenate kinase 1	chr19
Pcmt1	BC058966	protein-L-isoaspartate (D-aspartate) O-methyltransferase 1	chr10
Pcnp	AK166071	PEST proteolytic signal containing nuclear protein	chr16
Pdss1	AK012307	prenyl (solanesyl) diphosphate synthase, subunit 1	chr2
Pef1	NM_026441	penta-EF hand domain containing 1	chr4
Phc1	AK167590	polyhomeotic-like 1 (Drosophila)	chr6
Phf5a	BC025161	PHD finger protein 5A	chr15
Pias2	AK032463	protein inhibitor of activated STAT 2	chr18
Pign	BC021148	phosphatidylinositol glycan, class N	chr1
Pigp	BC061117	phosphatidylinositol glycan, class P	chr16
Pik3r2	BC006796	phosphatidylinositol 3-kinase, regulatory subunit, polypeptide 2 (p85 beta)	chr8
Pip5k3	AK139116	phosphatidylinositol-3-phosphate/phosphatidylinositol 5-kinase, type III	chr1
Pkm2	NM_011099	pyruvate kinase, muscle	chr9
Plekho1	NM_023320	pleckstrin homology domain containing, family O member 1	chr3
Pls3	BC005459	plastin 3 (T-isoform)	chrX
Pnpla2	NM_025802	patatin-like phospholipase domain containing 2	chr7
Pnrc2	NM_026383	proline-rich nuclear receptor coactivator 2	chr4
Poldip3	NM_178627	polymerase (DNA-directed), delta interacting protein 3	chr15
Polg2	NM_015810	polymerase (DNA directed), gamma 2, accessory subunit	chr11
Polr2a	NM_009089	polymerase (RNA) II (DNA directed) polypeptide A	chr11
Polr2d	NM_027002	polymerase (RNA) II (DNA directed) polypeptide D	chr18
Polr3c	XM_898197	polymerase (RNA) III (DNA directed) polypeptide C	chr3
Pop1	NM_026340	processing of precursor 1, ribonuclease P/MRP family, (S. cerevisiae)	chr15
Pou2f1	AK028237	POU domain, class 2, transcription factor 1	chr1
Ppil3	NM_027374	peptidylprolyl isomerase (cyclophilin)-like 3	chr1
Ppm1g	BC009004	protein phosphatase 1G (formerly 2C), magnesium-dependent, gamma isoform	chr5
Ppp1r10	BC052059	protein phosphatase 1, regulatory subunit 10	chr17
Ppp2r2d	NM_026391	protein phosphatase 2, regulatory subunit B, delta isoform	chr7
Ppp3r1	NM_024459	protein phosphatase 3, regulatory subunit B, alpha isoform (calcineurin B, type I)	chr11
Ppp4c	NM_019674	protein phosphatase 4, catalytic subunit	chr7
Prkag1	NM_016781	protein kinase, AMP-activated, gamma 1 non-catalytic subunit	chr15
Prmt5	BC023905	protein arginine N-methyltransferase 5	chr14
Prmt7	BC006705	protein arginine N-methyltransferase 7	chr8
Prpf4b	NM_013830	PRP4 pre-mRNA processing factor 4 homolog B (yeast)	chr13
Psma6	NM_011968	proteasome (prosome, macropain) subunit, alpha type 6	chr12
Psmb1	NM_011185	proteasome (prosome, macropain) subunit, beta type 1	chr17
Psmb2	NM_011970	proteasome (prosome, macropain) subunit, beta type 2	chr4
Psmb6	BC013897	proteasome (prosome, macropain) subunit, beta type 6	chr11
Psmc2	NM_011188	proteasome (prosome, macropain) 26S subunit, ATPase 2	chr5
Psmd5	BC019112	proteasome (prosome, macropain) 26S subunit, non-ATPase, 5	chr2
Psph	NM_133900	phosphoserine phosphatase	chr5
Psrc2	NM_001033261	proline/serine-rich coiled-coil 2	chr10
Ptdss1	NM_008959	phosphatidylserine synthase 1	chr13
Qars	BC079854	glutaminyl-tRNA synthetase	chr9
Rab1	BC002077	RAB1, member RAS oncogene family	chr11
Rab6	NM_024287	RAB6, member RAS oncogene family	chr7
Rabgap1	AK031315	RAB GTPase activating protein 1	chr2
Rabggtb	AF231926	RAB geranylgeranyl transferase, b subunit	chr3
Rabl3	NM_026297	RAB, member of RAS oncogene family-like 3	chr16
Racgap1	NM_012025	Rac GTPase-activating protein 1	chr15
Rad17	NM_011233	RAD17 homolog (S. pombe)	chr13
Rad23a	AK045224	RAD23a homolog (S. cerevisiae)	chr8
Rad23b	AK142280	RAD23b homolog (S. cerevisiae)	chr4
Rala	BC031741	v-ral simian leukemia viral oncogene homolog A (ras related)	chr13
Ranbp6	NM_177721	RAN binding protein 6	chr19
Rap2a	NM_029519	RAS related protein 2a	chr14
Rarsl	NM_181406	arginyl-tRNA synthetase-like	chr4
Rbbp6	NM_011247	retinoblastoma binding protein 6	chr7
Rbm21	AK138418	RNA binding motif protein 21	chr19
Rbm4	AK032454	RNA binding motif protein 4	chr19
Rbm8a	BC058376	RNA binding motif protein 8a	chr3
Rbms3	AK041098	RNA binding motif, single stranded interacting protein	chr9
Rcc2	AK076046	regulator of chromosome condensation 2	chr4
Rdh5	NM_134006	retinol dehydrogenase 5	chr10
Rexo2	AK090202	REX2, RNA exonuclease 2 homolog (S. cerevisiae)	chr9
Riok3	NM_024182	RIO kinase 3 (yeast)	chr18
Rnase4	BC005569	ribonuclease, RNase A family 4	chr14
Rnaseh1	NM_011275	ribonuclease H1	chr12
Rnf4	NM_011278	ring finger protein 4	chr5
Rnpc2	AK154989	RNA-binding region (RNP1, RRM) containing 2	chr2
Rnps1	AK146443	ribonucleic acid binding protein S1	chr6
RP23-136K12.4	BC066112	putative phosphatase	chr11
Rpl10	BC024901	ribosomal protein 10	chrX
Rpl13a	BC082289	ribosomal protein L13a	chr7
Rpl23	NM_022891	ribosomal protein L23	chr11
Rpl23a	BC086883	ribosomal protein L23a	chr11
Rpl27a	NM_011975	ribosomal protein L27a	chr7
Rpl3	BC094059	ribosomal protein L3	chr15
Rpl30	BC092137	ribosomal protein L30	chr15
Rpl35a	BC100332	ribosomal protein L35a	chr16
Rpl37	BC081438	ribosomal protein L37	chr15
Rpl4	NM_024212	ribosomal protein L4	chr9
Rpl41	NM_018860	ribosomal protein L41	chr10
Rpl8	NM_012053	ribosomal protein L8	chr15
Rpl9	BC086937	ribosomal protein L9	chr5
Rpo1-1	NM_009085	RNA polymerase 1-1	chr17
Rpo1-4	NM_009088	RNA polymerase 1-4	chr6
Rpp38	NM_001013376	ribonuclease P/MRP 38 subunit (human)	chr2
Rps11	NM_013725	ribosomal protein S11	chr7
Rps12	BC090257	ribosomal protein S12	chr10
Rps18	BC081458	ribosomal protein S18	chr17
Rps26	BC036987	ribosomal protein S26	chr10
Rps28	BC090982	ribosomal protein S28	chr17
Rps4x	BC106152	ribosomal protein S4, X-linked	chrX
Rps9	BC031746	ribosomal protein S9	chr7
Rraga	NM_178376	Ras-related GTP binding A	chr4
Rragc	BC071245	Ras-related GTP binding C	chr4
Rxrb	AK159671	retinoid X receptor beta	chr17
S100a4	BC094635	S100 calcium binding protein A4	chr3
Samd14	NM_178049	sterile alpha motif domain containing 14	chr11
Sap130	BC063075	Sin3A associated protein, 130kDa	chr18
Sart1	NM_016882	squamous cell carcinoma antigen recognized by T-cells 1	chr19
Scrib	AK122211	scribbled homolog (Drosophila)	chr15
Scye1	BC002054	small inducible cytokine subfamily E, member 1	chr3
Sec14l1	BC086620	SEC14-like 1 (S. cerevisiae)	chr11
Sec61g	BC081456	SEC61, gamma subunit	chr11
Sesn1	BC100403	sestrin 1	chr10
Sf3b3	BC011412	splicing factor 3b, subunit 3	chr8
Sfrs11	NM_026989	splicing factor, arginine/serine-rich 11	chr3
Sh2bpsm1	AK170444	SH2-B PH domain containing signaling mediator 1	chr7
Siah1a	BC046317	seven in absentia 1A	chr8
Sirt2	BC021439	sirtuin 2 (silent mating type information regulation 2, homolog) 2 (S. cerevisiae)	chr7
Skil	BC049934	SKI-like	chr3
Slc12a4	AK149969	solute carrier family 12, member 4	chr8
Slc25a4	XM_896932	solute carrier family 25 (mitochondrial carrier, adenine nucleotide translocator), member 4	chr8
Slc3a2	NM_008577	solute carrier family 3 (activators of dibasic and neutral amino acid transport), member 2	chr19
Slc7a6os	BC054118	solute carrier family 7, member 6 opposite strand	chr8
Smarcd3	NM_025891	SWI/SNF related, matrix associated, actin dependent regulator of chromatin, subfamily d, member 3	chr5
Smc2l1	NM_008017	SMC2 structural maintenance of chromosomes 2-like 1 (yeast)	chr4
Smc6l1	BC090630	SMC6 structural maintenance of chromosomes 6-like 1 (yeast)	chr12
Smndc1	NM_172429	survival motor neuron domain containing 1	chr19
Snap23	NM_009222	synaptosomal-associated protein 23	chr2
Snapc5	BC028529	small nuclear RNA activating complex, polypeptide 5	chr9
Solt	AK135773	SoxLZ/Sox6 leucine zipper binding protein in testis	chr13
Spats1	NM_027649	spermatogenesis associated, serine-rich 1	chr17
Specc1	AK143663	spectrin domain with coiled-coils 1	chr11
Sphk2	NM_020011	sphingosine kinase 2	chr7
Spop	BC043131	speckle-type POZ protein	chr11
Srpr	NM_026130	signal recognition particle receptor ('docking protein')	chr9
Srr	NM_013761	serine racemase	chr11
St13	BC003843	suppression of tumorigenicity 13	chr15
St3gal4	NM_009178	ST3 beta-galactoside alpha-2,3-sialyltransferase 4	chr9
St5	AK158270	suppression of tumorigenicity 5	chr7
Stx5a	BC004849	syntaxin 5A	chr19
Stxbp4	AK031650	syntaxin binding protein 4	chr11
Sumf2	NM_026445	sulfatase modifying factor 2	chr5
Surf2	AK172018	surfeit gene 2	chr2
Surf5	NM_001033908	surfeit gene 5	chr2
Suv39h2	NM_022724	suppressor of variegation 3-9 homolog 2 (Drosophila)	chr2
Svil	AF317423	supervillin	chr18
Syncrip	NM_019666	synaptotagmin binding, cytoplasmic RNA interacting protein	chr9
Tada3l	BC032195	transcriptional adaptor 3 (NGG1 homolog, yeast)-like	chr6
Taf6	NM_009315	TAF6 RNA polymerase II, TATA box binding protein (TBP)-associated factor	chr5
Taf9	BC043028	TAF9 RNA polymerase II, TATA box binding protein (TBP)-associated factor	chr13
Tars	BC055371	threonyl-tRNA synthetase	chr15
Tatdn1	NM_175151	TatD DNase domain containing 1	chr15
Tbl2	BC039273	transducin (beta)-like 2	chr5
Tbp	BC016476	TATA box binding protein	chr17
Tceal8	BC027269	transcription elongation factor A (SII)-like 8	chrX
Tcf4	BC043050	transcription factor 4	chr18
Tcta	NM_133986	T-cell leukemia translocation altered gene	chr9
Tcte3	NM_011560	t-complex-associated testis expressed 3	chr17
Tdp1	NM_028354	tyrosyl-DNA phosphodiesterase 1	chr12
Thap1	BC038639	THAP domain containing, apoptosis associated protein 1	chr8
Thnsl1	NM_177588	threonine synthase-like 1 (bacterial)	chr2
Thoc4	NM_011568	THO complex 4	chr11
Thoc6	NM_001008425	THO complex 6 homolog (Drosophila)	chr17
Timm17a	NM_011590	translocase of inner mitochondrial membrane 17a	chr1
Timp1	BC051260	tissue inhibitor of metalloproteinase 1	chrX
Tlcd1	AK046577	TLC domain containing 1	chr11
Tln1	NM_011602	talin 1	chr4
Tm9sf2	NM_080556	transmembrane 9 superfamily member 2	chr14
Tm9sf3	BC004799	transmembrane 9 superfamily member 3	chr19
Tmed10	NM_026775	transmembrane emp24-like trafficking protein 10 (yeast)	chr12
Tmed8	NM_001033475	transmembrane emp24 domain containing 8	chr12
Tmed9	NM_026211	transmembrane emp24 protein transport domain containing 9	chr13
Tmem116	BC019151	transmembrane protein 116	chr5
Tmem118	NM_172998	transmembrane protein 118	chr5
Tmem134	BC026765	transmembrane protein 134	chr19
Tmem138	BC107026	transmembrane protein 138	chr19
Tmem63b	AK159673	transmembrane protein 63b	chr17
Tmem69	NM_177670	transmembrane protein 69	chr4
Tmem85	BC051926	transmembrane protein 85	chr2
Tnrc6b	NM_144812	trinucleotide repeat containing 6b	chr15
Tpk1	BC015246	thiamin pyrophosphokinase	chr6
Tprkb	BC027162	Tp53rk binding protein	chr6
Traf7	AK088431	Tnf receptor-associated factor 7	chr17
Trappc1	NM_001024206	trafficking protein particle complex 1	chr11
Trfp	BC060122	Trf (TATA binding protein-related factor)-proximal protein homolog (Drosophila)	chr17
Trip12	NM_133975	thyroid hormone receptor interactor 12	chr1
Trip4	BC021316	thyroid hormone receptor interactor 4	chr9
Trmt5	NM_029580	TRM5 tRNA methyltransferase 5 homolog (S. cerevisiae)	chr12
Trp53bp1	BC035206	transformation related protein 53 binding protein 1	chr2
Tsc22d1	NM_009366	TSC22 domain family, member 1	chr14
Tspyl1	NM_009433	testis-specific protein, Y-encoded-like 1	chr10
Tst	NM_009437	thiosulfate sulfurtransferase, mitochondrial	chr15
Ttc15	AK049172	tetratricopeptide repeat domain 15	chr12
Ttc3	NM_009441	tetratricopeptide repeat domain 3	chr16
Ttyh1	AF190991	tweety homolog 1 (Drosophila)	chr7
Tubb2b	NM_023716	tubulin, beta 2b	chr13
Tubgcp5	NM_146190	tubulin, gamma complex associated protein 5	chr7
Tusc2	NM_019742	tumor suppressor candidate 2	chr9
Txndc12	BC006857	thioredoxin domain containing 12 (endoplasmic reticulum)	chr4
Txndc4	BC019558	thioredoxin domain containing 4 (endoplasmic reticulum)	chr4
Uba52	BC080838	ubiquitin A-52 residue ribosomal protein fusion product 1	chr8
Ubb	BC066197	ubiquitin B	chr11
Ube2j1	NM_019586	ubiquitin-conjugating enzyme E2, J1	chr4
Ube2m	BC026581	ubiquitin-conjugating enzyme E2M (UBC12 homolog, yeast)	chr7
Ube2q	NM_027315	ubiquitin-conjugating enzyme E2Q (putative)	chr3
Ube4a	BC006649	ubiquitination factor E4A, UFD2 homolog (S. cerevisiae)	chr9
Ubl5	NM_025401	ubiquitin-like 5	chr9
Usp15	AK164382	ubiquitin specific peptidase 15	chr10
Usp39	NM_138592	ubiquitin specific peptidase 39	chr6
Usp52	NM_133992	ubiquitin specific peptidase 52	chr10
Vps24	NM_025783	vacuolar protein sorting 24 (yeast)	chr6
Vps52	NM_172620	vacuolar protein sorting 52 (yeast)	chr17
Wars	NM_011710	tryptophanyl-tRNA synthetase	chr12
Wbp1	BC005666	WW domain binding protein 1	chr6
Wbscr18	NM_025362	Williams-Beuren syndrome chromosome region 18 homolog (human)	chr5
Wbscr22	NM_025375	Williams Beuren syndrome chromosome region 22	chr5
Wdr55	BC011484	WD repeat domain 55	chr18
Wdr77	NM_027432	WD repeat domain 77	chr3
Wfdc3	AK006001	WAP four-disulfide core domain 3	chr2
Wiz	AB012265	widely-interspaced zinc finger motifs	chr17
Wsb2	BC055100	WD repeat and SOCS box-containing 2	chr5
Xrcc5	NM_009533	X-ray repair complementing defective repair in Chinese hamster cells 5	chr1
Yipf3	NM_145353	Yip1 domain family, member 3	chr17
Zadh1	NM_029880	zinc binding alcohol dehydrogenase, domain containing 1	chr12
Zbtb26	BC060655	zinc finger and BTB domain containing 26	chr2
Zbtb37	NM_173424	zinc finger and BTB domain containing 37	chr1
Zbtb38	NM_175537	zinc finger and BTB domain containing 38	chr9
Zc3h10	BC022677	zinc finger CCCH type containing 10	chr10
Zc3h11a	AK144981	zinc finger CCCH type containing 11A	chr1
Zcchc10	BC025078	zinc finger, CCHC domain containing 10	chr11
Zcchc7	NM_177027	zinc finger, CCHC domain containing 7	chr4
Zfand3	BC100559	zinc finger, AN1-type domain 3	chr17
Zfp143	AK029926	zinc finger protein 143	chr7
Zfp146	NM_011980	zinc finger protein 146	chr7
Zfp202	AK172368	zinc finger protein 202	chr9
Zfp207	AK146787	zinc finger protein 207	chr11
Zfp265	NM_017381	zinc finger protein 265	chr3
Zfp281	BC003243	zinc finger protein 281	chr1
Zfp316	NM_017467	zinc finger protein 316	chr5
Zfp406	NM_198644	zinc finger protein 406	chr15
Zfp422-rs1	NM_029952	zinc finger protein 422, related sequence 1	chr17
Zfp472	AK142395	zinc finger protein 472	chr17
Zfp661	NM_028141	zinc finger protein 661	chr2
Zfp97	NM_011765	zinc finger protein 97	chr17
Znrd1	NM_023162	zinc ribbon domain containing, 1	chr17
Zwilch	BC027435	Zwilch, kinetochore associated, homolog (Drosophila)	chr9
Zwint	BC034870	ZW10 interactor	chr10
Zzef1	XM_111053	zinc finger, ZZ-type with EF hand domain 1	chr11
Zzz3	AK132612	zinc finger, ZZ domain containing 3	chr3
0610009B22Rik	BC024353	RIKEN cDNA 0610009B22 gene	chr11
0610010B08Rik	AK002444	RIKEN cDNA 0610010B08 gene	chr2
0610010K14Rik	NM_026757	RIKEN cDNA 0610010K14 gene	chr11
0610011F06Rik	NM_026686	RIKEN cDNA 0610011F06 gene	chr17
0610030E20Rik	XM_132614	RIKEN cDNA 0610030E20 gene	chr6
0610039J04Rik	NM_001035123	RIKEN cDNA 0610039J04 gene	chr8
1100001I22Rik	BC028517	RIKEN cDNA 1100001I22 gene	chr3
1110002N22Rik	BC094625	RIKEN cDNA 1110002N22 gene	chr11
1110003E01Rik	NM_133697	RIKEN cDNA 1110003E01 gene	chr5
1110004B13Rik	NM_028336	RIKEN cDNA 1110004B13 gene	chr11
1110005A23Rik	BC027510	RIKEN cDNA 1110005A23 gene	chr10
1110007L15Rik	NM_026269	RIKEN cDNA 1110007L15 gene	chr5
1110014D18Rik	AK051277	RIKEN cDNA 1110014D18 gene	chr15
1110034O07Rik	BC030410	RIKEN cDNA 1110034O07 gene	chr15
1300007B12Rik	BC003210	RIKEN cDNA 1300007B12 gene	chr1
1500003O22Rik	AK154337	RIKEN cDNA 1500003O22 gene	chr7
1500032H18Rik	XM_898907	RIKEN cDNA 1500032H18 gene	chr1
1500041J02Rik	NM_026424	RIKEN cDNA 1500041J02 gene	chr1
1700001P01Rik	NM_028156	RIKEN cDNA 1700001P01 gene	chr11
1700025E21Rik	BC049755	RIKEN cDNA 1700025E21 gene	chr6
1700041G16Rik	NM_175196	RIKEN cDNA 1700041G16 gene	chr8
1700092M07Rik	XM_897786	RIKEN cDNA 1700092M07 gene	chr19
1700123O20Rik	NM_021437	RIKEN cDNA 1700123O20 gene	chr14
1700129I04Rik	AK038727	RIKEN cDNA 1700129I04 gene	chr7
1810006K21Rik	XM_622862	RIKEN cDNA 1810006K21 gene	chr19
1810009A15Rik	BC058702	RIKEN cDNA 1810009A15 gene	chr19
1810032O08Rik	NM_025472	RIKEN cDNA 1810032O08 gene	chr11
2010012C16Rik	NM_025564	RIKEN cDNA 2010012C16 gene	chr6
2010301N04Rik	BC002179	RIKEN cDNA 2010301N04 gene	chr6
2210009G21Rik	NM_028201	RIKEN cDNA 2210009G21 gene	chr2
2310003F16Rik	BC038469	RIKEN cDNA 2310003F16 gene	chr2
2310004I24Rik	NM_025510	RIKEN cDNA 2310004I24 gene	chr11
2310014L17Rik	NM_029809	RIKEN cDNA 2310014L17 gene	chr7
2310044G17Rik	BC026384	RIKEN cDNA 2310044G17 gene	chr12
2310056P07Rik	NM_027342	RIKEN cDNA 2310056P07 gene	chr16
2400002F11Rik	BC027507	RIKEN cDNA 2400002F11 gene	chr2
2410015M20Rik	NM_153152	RIKEN cDNA 2410015M20 gene	chr17
2410104I19Rik	AK146534	RIKEN cDNA 2410104I19 gene	chr15
2410129H14Rik	NM_175245	RIKEN cDNA 2410129H14 gene	chr14
2610001J05Rik	NM_183258	RIKEN cDNA 2610001J05 gene	chr6
2610009E16Rik	BC052699	RIKEN cDNA 2610009E16 gene	chr6
2610019A05Rik	BC058517	RIKEN cDNA 2610019A05 gene	chr11
2610019P18Rik	BC094672	RIKEN cDNA 2610019P18 gene	chr5
2610204L23Rik	AK132273	RIKEN cDNA 2610204L23 gene	chr11
2610524G07Rik	BC059038	RIKEN cDNA 2610524G07 gene	chr13
2810028N01Rik	NM_028315	RIKEN cDNA 2810028N01 gene	chr14
2810421I24Rik	NM_172422	RIKEN cDNA 2810421I24 gene	chr1
2810422B04Rik	BC068263	RIKEN cDNA 2810422B04 gene	chr6
2810422O20Rik	BC052693	RIKEN cDNA 2810422O20 gene	chr1
2810428I15Rik	NM_025577	RIKEN cDNA 2810428I15 gene	chr8
3110023G01Rik	NM_027721	RIKEN cDNA 3110023G01 gene	chr18
3110031B13Rik	BC096661	RIKEN cDNA 3110031B13 gene	chr13
4121402D02Rik	AK015496	RIKEN cDNA 4121402D02 gene	chr11
4631403P03Rik	AK044097	RIKEN cDNA 4631403P03 gene	chr18
4833432M17Rik	AK029421	RIKEN cDNA 4833432M17 gene	chr1
4930403C10Rik	NM_001033170	RIKEN cDNA 4930403C10 gene	chr7
4930413O22Rik	BC019581	RIKEN cDNA 4930413O22 gene	chr1
4930511A21Rik	NM_021529	RIKEN cDNA 4930511A21 gene	chr12
4930548G07Rik	NM_023773	RIKEN cDNA 4930548G07 gene	chr14
4931422A03Rik	NM_175161	RIKEN cDNA 4931422A03 gene	chr2
4932432N11Rik	NM_028904	RIKEN cDNA 4932432N11 gene	chr13
4933434E20Rik	NM_027500	RIKEN cDNA 4933434E20 gene	chr3
4933434I06Rik	XM_283704	RIKEN cDNA 4933434I06 gene	chr2
5430432M24Rik	BC025092	RIKEN cDNA 5430432M24 gene	chr2
5730494N06Rik	NM_027478	RIKEN cDNA 5730494N06 gene	chr2
5830483C08Rik	NM_177331	RIKEN cDNA 5830483C08 gene	chr12
5930403N24Rik	NM_177177	RIKEN cDNA 5930403N24 gene	chr10
6230410P16Rik	NM_001039586	RIKEN cDNA 6230410P16 gene	chr9
6330503C03Rik	AK158869	RIKEN cDNA 6330503C03 gene	chr6
6330549D23Rik	NM_175469	RIKEN cDNA 6330549D23 gene	chr3
6330577E15Rik	AK078147	RIKEN cDNA 6330577E15 gene	chr19
6330578E17Rik	NM_198006	RIKEN cDNA 6330578E17 gene	chr1
6430537H07Rik	NM_178689	RIKEN cDNA 6430537H07 gene	chr19
6430571L13Rik	NM_175486	RIKEN cDNA 6430571L13 gene	chr9
6720463M24Rik	NM_175265	RIKEN cDNA 6720463M24 gene	chr14
8430406I07Rik	NM_028984	RIKEN cDNA 8430406I07 gene	chr2
9030025P20Rik	BC065801	RIKEN cDNA 9030025P20 gene	chr17
9830169C18Rik	AK046195	RIKEN cDNA 9830169C18 gene	chr12
9930021D14Rik	NM_175682	RIKEN cDNA 9930021D14 gene	chr17

## Sheet: MT
GeneSymbol	Accession	Description	Chromosome
A130042E20Rik	NM_172550	RIKEN cDNA A130042E20 gene	chr10
A630047E20Rik	BC060502	RIKEN cDNA A630047E20 gene	chr3
Aaas	NM_153416	achalasia, adrenocortical insufficiency, alacrimia	chr15
Aars	NM_146217	alanyl-tRNA synthetase	chr8
Abcd2	NM_011994	ATP-binding cassette, sub-family D (ALD), member 2	chr15
Abhd10	NM_172511	abhydrolase domain containing 10	chr16
Abl1	NM_009594	v-abl Abelson murine leukemia oncogene 1	chr2
Acadsb	BC054428	acyl-Coenzyme A dehydrogenase, short/branched chain	chr7
Acbd5	AK147839	acyl-Coenzyme A binding domain containing 5	chr2
Acin1	BC094217	apoptotic chromatin condensation inducer 1	chr14
Acox1	BC056448	acyl-Coenzyme A oxidase 1, palmitoyl	chr11
Actb	NM_007393	actin, beta, cytoplasmic	chr5
Actn1	BC054830	actinin, alpha 1	chr12
Actr6	NM_025914	ARP6 actin-related protein 6 homolog (yeast)	chr10
Adam32	BC060983	a disintegrin and metallopeptidase domain 32	chr8
Adprh	NM_007414	ADP-ribosylarginine hydrolase	chr16
Agtpbp1	BC048468	ATP/GTP binding protein 1	chr13
AI846148	AK168010	expressed sequence AI846148	chr19
Aip	NM_016666	aryl-hydrocarbon receptor-interacting protein	chr19
Alad	BC018236	aminolevulinate, delta-, dehydratase	chr4
Aldh7a1	NM_138600	aldehyde dehydrogenase family 7, member A1	chr18
Anapc1	NM_008569	anaphase promoting complex subunit 1	chr2
Angptl4	BC021343	angiopoietin-like 4	chr17
Anxa7	AK134589	annexin A7	chr14
Aof1	BC023917	amine oxidase, flavin containing 1	chr13
Ap1s1	BC052692	adaptor protein complex AP-1, sigma 1	chr5
Ap2b1	NM_001035854	adaptor-related protein complex 2, beta 1 subunit	chr11
Ap4m1	BC011174	adaptor-related protein complex AP-4, mu 1	chr5
Arcn1	BC023728	archain 1	chr9
Arf5	NM_007480	ADP-ribosylation factor 5	chr6
Arih1	BC057680	ariadne ubiquitin-conjugating enzyme E2 binding protein homolog 1 (Drosophila)	chr9
Arpc5	BC060143	actin related protein 2/3 complex, subunit 5	chr1
Asb7	NM_080443	ankyrin repeat and SOCS box-containing protein 7	chr7
Aspm	NM_009791	asp (abnormal spindle)-like, microcephaly associated (Drosophila)	chr1
Atf1	NM_007497	activating transcription factor 1	chr15
Atf5	BC092068	activating transcription factor 5	chr7
Atp5g1	BC094664	ATP synthase, H+ transporting, mitochondrial F0 complex, subunit c (subunit 9), isoform 1	chr11
Atp5g2	NM_026468	ATP synthase, H+ transporting, mitochondrial F0 complex, subunit c (subunit 9), isoform 2	chr15
Atp6v0a2	NM_011596	ATPase, H+ transporting, lysosomal V0 subunit A2	chr5
Atp6v0d1	NM_013477	ATPase, H+ transporting, lysosomal V0 subunit D1	chr8
AU021838	NM_001037746	expressed sequence AU021838	chr12
B230218P12Rik	XM_886096	RIKEN cDNA B230218P12 gene	chr7
B230312I18Rik	XM_001003417	RIKEN cDNA B230312I18 gene	chr7
B930037P14Rik	NM_001024560	RIKEN cDNA B930037P14 gene	chr19
BC002059	NM_145397	cDNA sequence BC002059	chr17
BC002163	BC002163	cDNA sequence BC002163	chr4
BC003331	NM_145511	cDNA sequence BC003331	chr1
BC014685	NM_144916	cDNA sequence BC014685	chr6
BC025546	NM_146215	cDNA sequence BC025546	chr8
BC031181	BC016084	cDNA sequence BC031181	chr18
BC031441	BC031441	cDNA sequence BC031441	chr17
BC031781	BC031781	cDNA sequence BC031781	chr1
BC049715	NM_178776	cDNA sequence BC049715	chr6
BC056474	AK147129	cDNA sequence BC056474	chr8
BC067068	BC067068	cDNA sequence BC067068	chr10
BC068281	NM_173416	cDNA sequence BC068281	chr12
Bcas3	NM_138681	breast carcinoma amplified sequence 3	chr11
Bcl2l13	BC029016	BCL2-like 13 (apoptosis facilitator)	chr6
Bcl7b	AK160439	B-cell CLL/lymphoma 7B	chr5
Bet1l	NM_018742	blocked early in transport 1 homolog (S. cerevisiae)-like	chr7
Bhlhb3	NM_024469	basic helix-loop-helix domain containing, class B3	chr6
Bin3	NM_021328	bridging integrator 3	chr14
Bloc1s1	NM_015740	biogenesis of lysosome-related organelles complex-1, subunit 1	chr10
Bms1l	NM_194339	BMS1-like, ribosome assembly protein (yeast)	chr6
Bnip1	NM_172149	BCL2/adenovirus E1B interacting protein 1, NIP1	chr17
Brms1	NM_134155	breast cancer metastasis-suppressor 1	chr19
Brwd1	BC056618	bromodomain and WD repeat domain containing 1	chr16
Btg1	BC018309	B-cell translocation gene 1, anti-proliferative	chr10
C030048B08Rik	NM_172991	RIKEN cDNA C030048B08 gene	chr5
C230050L11	NM_177833	hypothetical protein C230050L11	chr19
C330011K17Rik	BC080824	RIKEN cDNA C330011K17 gene	chr13
C730015A04Rik	NM_177788	RIKEN cDNA C730015A04 gene	chr8
C730034F03Rik	NM_176900	RIKEN cDNA C730034F03 gene	chr15
C920005C14Rik	NM_177391	RIKEN cDNA C920005C14 gene	chr15
Cacybp	NM_009786	calcyclin binding protein	chr1
Capza1	NM_009797	capping protein (actin filament) muscle Z-line, alpha 1	chr3
Ccdc103	NM_028492	coiled-coil domain containing 103	chr11
Ccl7	BC061126	chemokine (C-C motif) ligand 7	chr11
Ccng1	NM_009831	cyclin G1	chr11
Cct8	NM_009840	chaperonin subunit 8 (theta)	chr16
Cd44	NM_001039151	CD44 antigen	chr2
Cdc42ep2	NM_026772	CDC42 effector protein (Rho GTPase binding) 2	chr19
Cdkn1a	BC002043	cyclin-dependent kinase inhibitor 1A (P21)	chr17
Cep135	NM_199032	centrosomal protein 135	chr5
Chchd1	BC052720	coiled-coil-helix-coiled-coil-helix domain containing 1	chr14
Chchd5	NM_025395	coiled-coil-helix-coiled-coil-helix domain containing 5	chr2
Chd4	BC058578	chromodomain helicase DNA binding protein 4	chr6
Cirh1a	NM_011574	cirrhosis, autosomal recessive 1A (human)	chr8
Cklf	NM_001037840	chemokine-like factor	chr8
Clec2d	BC106776	C-type lectin domain family 2, member d	chr6
Clptm1	NM_019649	cleft lip and palate associated transmembrane protein 1	chr7
Cltc	BC079897	clathrin, heavy polypeptide (Hc)	chr11
Commd4	NM_025417	COMM domain containing 4	chr9
Coq3	BC060960	coenzyme Q3 homolog, methyltransferase (yeast)	chr4
Cpd	NM_007754	carboxypeptidase D	chr11
Creb1	AF448508	cAMP responsive element binding protein 1	chr1
Crkrs	NM_026952	Cdc2-related kinase, arginine/serine-rich	chr11
Csnk1g1	NM_173185	casein kinase 1, gamma 1	chr9
Ctcf	NM_007794	CCCTC-binding factor	chr8
D10Bwg1364e	NM_145421	DNA segment, Chr 10, Brigham & Women's Genetics 1364 expressed	chr10
D11Bwg0434e	BC021602	DNA segment, Chr 11, Brigham & Women's Genetics 0434 expressed	chr11
D11Wsu99e	NM_138598	DNA segment, Chr 11, Wayne State University 99, expressed	chr11
D12Ertd551e	NM_028731	DNA segment, Chr 12, ERATO Doi 551, expressed	chr12
D2hgdh	AK141691	D-2-hydroxyglutarate dehydrogenase	chr1
D330041H03Rik	AK038021	RIKEN cDNA D330041H03 gene	chr17
D3Ucla1	NM_030685	DNA segment, Chr 3, University of California at Los Angeles 1	chr3
D4Wsu114e	NM_001025365	DNA segment, Chr 4, Wayne State University 114, expressed	chr4
D5Wsu178e	BC106097	DNA segment, Chr 5, Wayne State University 178, expressed	chr5
Dap3	NM_022994	death associated protein 3	chr3
Dclre1c	NM_146114	DNA cross-link repair 1C, PSO2 homolog (S. cerevisiae)	chr2
Dcps	AK171018	decapping enzyme, scavenger	chr9
Dguok	BC094920	deoxyguanosine kinase	chr6
Dhx57	AK053628	DEAH (Asp-Glu-Ala-Asp/His) box polypeptide 57	chr17
Dmtf1	AK160595	cyclin D binding myb-like transcription factor 1	chr5
Dnaja2	BC003420	DnaJ (Hsp40) homolog, subfamily A, member 2	chr8
Dnaja3	BC027240	DnaJ (Hsp40) homolog, subfamily A, member 3	chr16
Dnajb1	NM_018808	DnaJ (Hsp40) homolog, subfamily B, member 1	chr8
Dnajc19	NM_026332	DnaJ (Hsp40) homolog, subfamily C, member 19	chr3
Dnajc2	BC052027	DnaJ (Hsp40) homolog, subfamily C, member 2	chr5
Dnalc4	NM_017470	dynein, axonemal, light chain 4	chr15
Dscr2	BC060285	Down syndrome critical region homolog 2 (human)	chr16
E2f4	NM_148952	E2F transcription factor 4	chr8
Eaf1	BC079658	ELL associated factor 1	chr14
Efna1	NM_010107	ephrin A1	chr3
Eftud2	NM_011431	elongation factor Tu GTP binding domain containing 2	chr11
Ehbp1	AK173055	EH domain binding protein 1	chr11
Eif2a	BC082557	eukaryotic translation initiation factor 2a	chr3
Eif2ak3	BC054809	eukaryotic translation initiation factor 2 alpha kinase 3	chr6
Eif2s1	BC005463	eukaryotic translation initiation factor 2, subunit 1 alpha	chr12
Eif3s10	NM_010123	eukaryotic translation initiation factor 3, subunit 10 (theta)	chr19
Eif3s6ip	NM_145139	eukaryotic translation initiation factor 3, subunit 6 interacting protein	chr15
Eif4a1	AK162017	eukaryotic translation initiation factor 4A1	chr11
Eif4a2	BC094422	eukaryotic translation initiation factor 4A2	chr16
Eif4e2	NM_001039170	eukaryotic translation initiation factor 4E member 2	chr1
Elavl1	NM_010485	ELAV (embryonic lethal, abnormal vision, Drosophila)-like 1 (Hu antigen R)	chr8
Ell	NM_007924	elongation factor RNA polymerase II	chr8
Elmo3	NM_172760	engulfment and cell motility 3, ced-12 homolog (C. elegans)	chr8
Epb4.1l1	NM_001006664	erythrocyte protein band 4.1-like 1	chr2
Epb4.1l2	NM_013511	erythrocyte protein band 4.1-like 2	chr10
Epim	NM_007941	epimorphin	chr5
Ergic2	NM_026355	ERGIC and golgi 2	chr6
Ero1l	NM_015774	ERO1-like (S. cerevisiae)	chr14
Etv5	BC034680	ets variant gene 5	chr16
Exoc3	NM_177333	exocyst complex component 3	chr13
Fank1	NM_025850	fibronectin type 3 and ankyrin repeat domains 1	chr7
Fbxl10	NM_001003953	F-box and leucine-rich repeat protein 10	chr5
Fbxo5	NM_025995	F-box only protein 5	chr10
Fdft1	NM_010191	farnesyl diphosphate farnesyl transferase 1	chr14
Fgd6	NM_053072	FYVE, RhoGEF and PH domain containing 6	chr10
Fgf11	BC066859	fibroblast growth factor 11	chr11
Fkbp11	NM_024169	FK506 binding protein 11	chr15
Fkbp1b	NM_016863	FK506 binding protein 1b	chr12
Flcn	NM_146018	folliculin	chr11
Flot2	NM_001040403	flotillin 2	chr11
Frs3	NM_144939	fibroblast growth factor receptor substrate 3	chr17
Ftl1	BC092259	ferritin light chain 1	chr7
Fyn	AK156584	Fyn proto-oncogene	chr10
Fzd7	NM_008057	frizzled homolog 7 (Drosophila)	chr1
G530011O06Rik	NM_001039559	RIKEN cDNA G530011O06 gene	chrX
Gabarap	NM_019749	gamma-aminobutyric acid receptor associated protein	chr11
Gabpa	BC052448	GA repeat binding protein, alpha	chr16
Gadd45g	BC001989	growth arrest and DNA-damage-inducible 45 gamma	chr13
Galk2	NM_175154	galactokinase 2	chr2
Ganc	BC079548	glucosidase, alpha%3B neutral C	chr2
Gcc1	NM_028900	golgi coiled coil 1	chr6
Gfm2	AK044371	G elongation factor, mitochondrial 2	chr13
Gla	BC009021	galactosidase, alpha	chrX
Gm237	NM_001005419	gene model 237, (NCBI)	chr10
Gm889	AK134025	gene model 889, (NCBI)	chr12
Gnai2	NM_008138	guanine nucleotide binding protein, alpha inhibiting 2	chr9
Gnb1	NM_008142	guanine nucleotide binding protein, beta 1	chr4
Gorasp2	AK168928	golgi reassembly stacking protein 2	chr2
Grcc10	BC005683	gene rich cluster, C10 gene	chr6
Gtpbp3	NM_032544	GTP binding protein 3	chr8
Gzmm	NM_008504	granzyme M (lymphocyte met-ase 1)	chr10
Hax1	BC006688	HCLS1 associated X-1	chr3
Hdac4	NM_207225	histone deacetylase 4	chr1
Hfe2	BC022603	hemochromatosis type 2 (juvenile) (human homolog)	chr3
Hip2	NM_016786	huntingtin interacting protein 2	chr5
Hist1h2bm	NM_178200	histone 1, H2bm	chr13
Hist2h2ab	NM_178213	histone 2, H2ab	chr3
Hist2h2ac	NM_175662	histone 2, H2ac	chr3
Hist2h2bb	NM_175666	histone 2, H2bb	chr3
Hnrph2	NM_019868	heterogeneous nuclear ribonucleoprotein H2	chrX
Hoxa7	BC036986	homeo box A7	chr6
Hoxc11	NM_001024842	homeo box C11	chr15
Hoxc12	NM_010463	homeo box C12	chr15
Hsdl2	BC002211	hydroxysteroid dehydrogenase like 2	chr4
Hsp90b1	AK146885	heat shock protein 90kDa beta (Grp94), member 1	chr10
Hspa9a	BC052727	heat shock protein 9A	chr18
Ica1	NM_010492	islet cell autoantigen 1	chr6
Idh3g	AK166925	isocitrate dehydrogenase 3 (NAD+), gamma	chrX
Ifitm1	NM_026820	interferon induced transmembrane protein 1	chr7
Ifitm2	BC084679	interferon induced transmembrane protein 2	chr7
Igfbp6	NM_008344	insulin-like growth factor binding protein 6	chr15
Ints3	NM_178876	integrator complex subunit 3	chr3
Jmjd2c	NM_144787	jumonji domain containing 2C	chr4
Jtv1	NM_146165	JTV1 gene	chr5
Jund1	NM_010592	Jun proto-oncogene related gene d1	chr8
Katnb1	NM_028805	katanin p80 (WD40-containing) subunit B 1	chr8
Kctd10	BC006935	potassium channel tetramerisation domain containing 10	chr5
Kctd11	NM_153143	potassium channel tetramerisation domain containing 11	chr11
Klf5	NM_009769	Kruppel-like factor 5	chr14
Lgals3	NM_010705	lectin, galactose binding, soluble 3	chr14
Lgals8	NM_018886	lectin, galactose binding, soluble 8	chr13
Lnpep	BC066791	leucyl/cystinyl aminopeptidase	chr17
LOC667811	XM_992641	hypothetical protein LOC667811	chr5
LOC668258	XM_001000511	hypothetical protein LOC668258	chr8
LOC668306	XM_001000764	hypothetical protein LOC668306	chr14
Lrrc49	AK085022	leucine rich repeat containing 49	chr9
Lrrc8c	BC026572	leucine rich repeat containing 8 family, member C	chr5
Map2k5	NM_011840	mitogen activated protein kinase kinase 5	chr9
Mapk1ip1	NM_027115	mitogen activated protein kinase 1 interacting protein 1	chr7
Mass1	NM_054053	monogenic, audiogenic seizure susceptibility 1	chr13
Matr3	BC029070	matrin 3	chr18
Max	AK080431	Max protein	chr12
Mbd2	NM_010773	methyl-CpG binding domain protein 2	chr18
Mbnl2	NM_175341	muscleblind-like 2	chr14
Mbtps1	AK147495	membrane-bound transcription factor peptidase, site 1	chr8
Meig1	BC049538	meiosis expressed gene 1	chr2
Mettl6	BC030449	methyltransferase like 6	chr14
Mipol1	AK050030	mirror-image polydactyly gene 1 homolog (human)	chr12
Mis12	NM_025993	MIS12 homolog (yeast)	chr11
Mizf	BC029091	MBD2-interacting zinc finger	chr9
Mkl1	BC050941	MKL (megakaryoblastic leukemia)/myocardin-like 1	chr15
Mmp14	BC076638	matrix metallopeptidase 14 (membrane-inserted)	chr14
Mobkl1a	AK150016	MOB1, Mps One Binder kinase activator-like 1A (yeast)	chr5
Morn2	NM_194269	MORN repeat containing 2	chr17
Mrpl17	NM_025301	mitochondrial ribosomal protein L17	chr7
Mrpl21	BC028768	mitochondrial ribosomal protein L21	chr19
Mrpl24	BC025506	mitochondrial ribosomal protein L24	chr3
Mrpl50	BC021318	mitochondrial ribosomal protein L50	chr4
Mrps33	NM_010270	mitochondrial ribosomal protein S33	chr6
Mrps5	NM_029963	mitochondrial ribosomal protein S5	chr2
Mrps6	BC027271	mitochondrial ribosomal protein S6	chr16
Mvd	NM_138656	mevalonate (diphospho) decarboxylase	chr8
Myc	NM_010849	myelocytomatosis oncogene	chr15
Myf5	NM_008656	myogenic factor 5	chr10
Myl6	AK167859	myosin, light polypeptide 6, alkali, smooth muscle and non-muscle	chr10
Myoz1	NM_021508	myozenin 1	chr14
Myst2	BC048904	MYST histone acetyltransferase 2	chr11
Naga	NM_008669	N-acetyl galactosaminidase, alpha	chr15
Ncoa4	NM_001033988	nuclear receptor coactivator 4	chr14
Ncor1	AK035813	nuclear receptor co-repressor 1	chr11
Ndufa2	NM_010885	NADH dehydrogenase (ubiquinone) 1 alpha subcomplex, 2	chr18
Ndufb6	NM_001033305	NADH dehydrogenase (ubiquinone) 1 beta subcomplex, 6	chr4
Ndufs5	NM_001030274	NADH dehydrogenase (ubiquinone) Fe-S protein 5	chr4
Nek2	AK077627	NIMA (never in mitosis gene a)-related expressed kinase 2	chr1
Nkrf	NM_029891	NF-kappaB repressing factor	chrX
Nlk	NM_008702	nemo like kinase	chr11
Noc4l	NM_153570	nucleolar complex associated 4 homolog (S. cerevisiae)	chr5
Nrbf2	NM_001036293	nuclear receptor binding factor 2	chr10
Nrf1	NM_010938	nuclear respiratory factor 1	chr6
Nsun2	NM_145354	NOL1/NOP2/Sun domain family 2	chr13
Nufip2	NM_001024205	nuclear fragile X mental retardation protein interacting protein 2	chr11
Oact2	BC025429	O-acyltransferase (membrane bound) domain containing 2	chr12
Oxnad1	NM_145460	oxidoreductase NAD-binding domain containing 1	chr14
P4hb	NM_011032	prolyl 4-hydroxylase, beta polypeptide	chr11
Pank2	NM_153501	pantothenate kinase 2 (Hallervorden-Spatz syndrome)	chr2
Papss1	NM_011863	3'-phosphoadenosine 5'-phosphosulfate synthase 1	chr3
Pcm1	NM_023662	pericentriolar material 1	chr8
Pctk2	NM_146239	PCTAIRE-motif protein kinase 2	chr10
Pdcd4	BC055739	programmed cell death 4	chr19
Pdcl3	BC005601	phosducin-like 3	chr1
Pdlim5	AK003194	PDZ and LIM domain 5	chr3
Pelp1	AK016197	proline, glutamic acid and leucine rich protein 1	chr11
Per1	NM_011065	period homolog 1 (Drosophila)	chr11
Pex19	NM_023041	peroxisome biogenesis factor 19	chr1
Pfdn2	BC049606	prefoldin 2	chr1
Pfkfb2	NM_008825	6-phosphofructo-2-kinase/fructose-2,6-biphosphatase 2	chr1
Phf23	NM_030064	PHD finger protein 23	chr11
Phldb2	NM_153412	pleckstrin homology-like domain, family B, member 2	chr16
Picalm	NM_146194	phosphatidylinositol binding clathrin assembly protein	chr7
Pitx3	NM_008852	paired-like homeodomain transcription factor 3	chr19
Plaa	NM_172695	phospholipase A2, activating protein	chr4
Plscr4	AK035878	phospholipid scramblase 4	chr9
Poli	NM_011972	polymerase (DNA directed), iota	chr18
Polr3gl	BC027083	polymerase (RNA) III (DNA directed) polypeptide G like	chr3
Ppat	BC023841	phosphoribosyl pyrophosphate amidotransferase	chr5
Ppic	BC025861	peptidylprolyl isomerase C	chr18
Ppp1r8	BC025479	protein phosphatase 1, regulatory (inhibitor) subunit 8	chr4
Ppwd1	NM_172807	peptidylprolyl isomerase domain and WD repeat containing 1	chr13
Prepl	AK163108	prolyl endopeptidase-like	chr17
Prpf38b	NM_025845	PRP38 pre-mRNA processing factor 38 (yeast) domain containing B	chr3
Prpf4	NM_027297	PRP4 pre-mRNA processing factor 4 homolog (yeast)	chr4
Pscd1	NM_011180	pleckstrin homology, Sec7 and coiled-coil domains 1	chr11
Psenen	NM_025498	presenilin enhancer 2 homolog (C. elegans)	chr7
Psmb3	NM_011971	proteasome (prosome, macropain) subunit, beta type 3	chr11
Psmc3ip	NM_008949	proteasome (prosome, macropain) 26S subunit, ATPase 3, interacting protein	chr11
Psmc5	BC030840	protease (prosome, macropain) 26S subunit, ATPase 5	chr11
Ptges3	NM_019766	prostaglandin E synthase 3 (cytosolic)	chr10
Ptk9l	NM_011876	protein tyrosine kinase 9-like (A6-related protein)	chr9
Ptp4a2	NM_008974	protein tyrosine phosphatase 4a2	chr4
Pxmp4	NM_021534	peroxisomal membrane protein 4	chr2
Qpctl	BC058181	glutaminyl-peptide cyclotransferase-like	chr7
R3hdm2	NM_027900	R3H domain containing 2	chr10
Rab24	BC054466	RAB24, member RAS oncogene family	chr13
Rab8a	NM_023126	RAB8A, member RAS oncogene family	chr8
Rad51l1	NM_009014	RAD51-like 1 (S. cerevisiae)	chr12
Rbm28	BC027123	RNA binding motif protein 28	chr6
Rcbtb2	NM_134083	regulator of chromosome condensation (RCC1) and BTB (POZ) domain containing protein 2	chr14
Rcn1	NM_009037	reticulocalbin 1	chr2
Ric8	NM_053194	resistance to inhibitors of cholinesterase 8 homolog (C. elegans)	chr7
Rnf111	NM_033604	ring finger 111	chr9
Rnf167	NM_027445	ring finger protein 167	chr11
Rnf5	NM_019403	ring finger protein 5	chr17
Rnpc3	NM_001038696	RNA-binding region (RNP1, RRM) containing 3	chr3
Ropn1l	NM_145852	ropporin 1-like	chr15
Rpl21	BC086935	ribosomal protein L21	chr5
Rpl26	X80699	ribosomal protein L26	chr5
Rpl35	NM_025592	ribosomal protein L35	chr2
Rps6	NM_009096	ribosomal protein S6	chr4
Rps6kc1	NM_178775	ribosomal protein S6 kinase polypeptide 1	chr1
Rpusd4	NM_028040	RNA pseudouridylate synthase domain containing 4	chr9
Rreb1	NM_001013392	ras responsive element binding protein 1	chr13
Samd10	BC052921	sterile alpha motif domain containing 10	chr2
Sav1	NM_022028	salvador homolog 1 (Drosophila)	chr12
Sc5d	BC024132	sterol-C5-desaturase (fungal ERG3, delta-5-desaturase) homolog (S. cerevisae)	chr9
Sco1	XM_901619	SCO cytochrome oxidase deficient homolog 1 (yeast)	chr11
Sdc4	NM_011521	syndecan 4	chr2
Sec23ip	BC098506	Sec23 interacting protein	chr7
Sec24c	NM_172596	SEC24 related gene family, member C (S. cerevisiae)	chr14
Sema3a	NM_009152	sema domain, immunoglobulin domain (Ig), short basic domain, secreted, (semaphorin) 3A	chr5
Senp5	NM_177103	SUMO/sentrin specific peptidase 5	chr16
Sertad2	NM_001038625	SERTA domain containing 2	chr11
Sesn2	NM_144907	sestrin 2	chr4
Sf3b4	BC026567	splicing factor 3b, subunit 4	chr3
Sf3b5	NM_175102	splicing factor 3b, subunit 5	chr10
Sirt3	NM_022433	sirtuin 3 (silent mating type information regulation 2, homolog) 3 (S. cerevisiae)	chr7
Slc25a11	BC003455	solute carrier family 25 (mitochondrial carrier oxoglutarate carrier), member 11	chr11
Slc2a10	NM_130451	solute carrier family 2 (facilitated glucose transporter), member 10	chr2
Slc35a2	NM_078484	solute carrier family 35 (UDP-galactose transporter), member 2	chrX
Slc35a3	NM_144902	solute carrier family 35 (UDP-N-acetylglucosamine (UDP-GlcNAc) transporter), member 3	chr3
Slc4a4	NM_018760	solute carrier family 4 (anion exchanger), member 4	chr5
Slc7a2	AK154621	solute carrier family 7 (cationic amino acid transporter, y+ system), member 2	chr8
Slc9a9	BC099942	solute carrier family 9 (sodium/hydrogen exchanger), isoform 9	chr9
Smarcad1	NM_007958	SWI/SNF-related, matrix-associated actin-dependent regulator of chromatin, subfamily a, containing DEAD/H box 1`	chr6
Smg5	XM_130930	Smg-5 homolog, nonsense mediated mRNA decay factor (C. elegans)	chr3
Smug1	NM_027885	single-strand selective monofunctional uracil DNA glycosylase	chr15
Snn	NM_009223	stannin	chr16
Snrpa	NM_015782	small nuclear ribonucleoprotein polypeptide A	chr7
Snrpd2	BC051208	small nuclear ribonucleoprotein D2	chr7
Snrpg	BC051470	small nuclear ribonucleoprotein polypeptide G	chr6
Snx4	NM_080557	sorting nexin 4	chr16
Spag7	NM_172561	sperm associated antigen 7	chr11
Spag9	NM_027569	sperm associated antigen 9	chr11
Spfh1	BC011220	SPFH domain family, member 1	chr19
Spg21	NM_138584	spastic paraplegia 21 homolog (human)	chr9
Spink2	NM_183284	serine peptidase inhibitor, Kazal type 2	chr5
Spnb2	NM_009260	spectrin beta 2	chr11
Spryd3	NM_001033277	SPRY domain containing 3	chr15
Srp54	NM_011899	signal recognition particle 54	chr12
Srp68	BC070422	signal recognition particle 68	chr11
Ssr4	NM_009279	signal sequence receptor, delta	chrX
Ssrp1	NM_182990	structure specific recognition protein 1	chr2
St7l	NM_153091	suppression of tumorigenicity 7-like	chr3
Stard13	BC027830	serologically defined colon cancer antigen 13	chr5
Stard3	NM_021547	START domain containing 3	chr11
Stat1	NM_009283	signal transducer and activator of transcription 1	chr1
Stk25	BC071218	serine/threonine kinase 25 (yeast)	chr1
Stk36	NM_175031	serine/threonine kinase 36 (fused homolog, Drosophila)	chr1
Stoml2	NM_023231	stomatin (Epb7.2)-like 2	chr4
Supt4h1	AK146235	suppressor of Ty 4 homolog 1 (S. cerevisiae)	chr11
Supt4h2	NM_011509	suppressor of Ty 4 homolog 2 (S. cerevisiae)	chr11
Surf1	BC004755	surfeit gene 1	chr2
Synpo2l	NM_175132	synaptopodin 2-like	chr14
Taf15	AK011843	TAF15 RNA polymerase II, TATA box binding protein (TBP)-associated factor	chr11
Tasp1	BC024597	taspase, threonine aspartase 1	chr2
Tbc1d15	NM_025706	TBC1 domain family, member 15	chr10
Tcf12	AK169800	transcription factor 12	chr9
Tcfe2a	AK146786	transcription factor E2a	chr10
Tesk1	BC099699	testis specific protein kinase 1	chr4
Tex22	NM_029381	testis expressed gene 22	chr12
Tfb2m	NM_008249	transcription factor B2, mitochondrial	chr1
Tgif	BC012700	TG interacting factor	chr17
Tiaf2	NM_153061	TGF-beta1-induced anti-apoptotic factor 2	chr15
Timm23	BC062963	translocase of inner mitochondrial membrane 23 homolog (yeast)	chr14
Tmem102	AK165723	transmembrane protein 102	chr11
Tmem126b	BC049680	transmembrane protein 126B	chr7
Tmem14c	NM_025387	transmembrane protein 14C	chr13
Tmem79	BC003309	transmembrane protein 79	chr3
Tmem87a	AK088559	transmembrane protein 87A	chr2
Tmsb4x	NM_021278	thymosin, beta 4, X chromosome	chrX
Tnfaip1	BC003906	tumor necrosis factor, alpha-induced protein 1 (endothelial)	chr11
Tnnc1	BC061172	troponin C, cardiac/slow skeletal	chr14
Tnpo2	NM_145390	transportin 2 (importin 3, karyopherin beta 2b)	chr8
Tparl	NM_011626	TPA regulated locus	chr5
Tpm2	NM_009416	tropomyosin 2, beta	chr4
Tpmt	NM_016785	thiopurine methyltransferase	chr13
Trappc3	BC003736	trafficking protein particle complex 3	chr4
Trappc4	NM_021789	trafficking protein particle complex 4	chr9
Trim26	AK171019	tripartite motif protein 26	chr17
Trim37	NM_197987	tripartite motif protein 37	chr11
Trub2	BC015285	TruB pseudouridine (psi) synthase homolog 2 (E. coli)	chr2
Tspan14	BC024611	tetraspanin 14	chr14
Tssc1	BC031458	tumor suppressing subtransferable candidate 1	chr12
Ttn	AK085811	titin	chr2
Tuba2	BC002219	tubulin, alpha 2	chr15
Tubg1	NM_134024	tubulin, gamma 1	chr11
Tulp3	AK142527	tubby-like protein 3	chr6
Txndc9	BC022947	thioredoxin domain containing 9	chr1
U2af1l4	NM_170760	U2 small nuclear RNA auxiliary factor 1-like 4	chr7
Ube2d3	BC098220	ubiquitin-conjugating enzyme E2D 3 (UBC4/5 homolog, yeast)	chr3
Ufd1l	NM_011672	ubiquitin fusion degradation 1 like	chr16
Unc50	NM_026123	unc-50 homolog (C. elegans)	chr1
Unc5c	NM_009472	unc-5 homolog C (C. elegans)	chr3
Uros	NM_009479	uroporphyrinogen III synthase	chr7
Usp53	AK045953	ubiquitin specific peptidase 53	chr3
Vgll4	BC048841	vestigial like 4 (Drosophila)	chr6
Vkorc1	BC031732	vitamin K epoxide reductase complex, subunit 1	chr7
Vps25	BC029181	vacuolar protein sorting 25 (yeast)	chr11
Vps29	AK004103	vacuolar protein sorting 29 (S. pombe)	chr5
Wbp11	BC006600	WW domain binding protein 11	chr6
Wbp2	BC055058	WW domain binding protein 2	chr11
Wdr35	NM_172470	WD repeat domain 35	chr12
Wdr40a	NM_026893	WD repeat domain 40A	chr4
Wdr45	AF229635	WD repeat domain 45	chrX
Wdr76	AK020004	WD repeat domain 76	chr2
Wibg	AK020702	within bgcn homolog (Drosophila)	chr10
Wisp1	BC052677	WNT1 inducible signaling pathway protein 1	chr15
Xrcc4	NM_028012	X-ray repair complementing defective repair in Chinese hamster cells 4	chr13
Ywhag	NM_018871	3-monooxygenase/tryptophan 5-monooxygenase activation protein, gamma polypeptide	chr5
Zc3hav1	NM_028864	zinc finger CCCH type, antiviral 1	chr6
Zdhhc2	NM_178395	zinc finger, DHHC domain containing 2	chr8
Zfp238	NM_001012330	zinc finger protein 238	chr1
Zfp36l1	BC016621	zinc finger protein 36, C3H type-like 1	chr12
Zfp397	NM_027007	zinc finger protein 397	chr18
Zfp46	NM_009557	zinc finger protein 46	chr4
Zfp622	NM_144523	zinc finger protein 622	chr15
Zfp75	AK045365	zinc finger protein 75	chr9
Zfp90	NM_011764	zinc finger protein 90	chr8
Zfp91	AK147560	zinc finger protein 91	chr19
Zfyve26	XM_899272	zinc finger, FYVE domain containing 26	chr12
Znhit2	BC092256	zinc finger, HIT domain containing 2	chr19
Zswim4	BC058080	zinc finger, SWIM domain containing 4	chr8
0610009O20Rik	NM_024179	RIKEN cDNA 0610009O20 gene	chr18
0610038D11Rik	BC019418	RIKEN cDNA 0610038D11 gene	chr19
0610041E09Rik	NM_025335	RIKEN cDNA 0610041E09 gene	chr13
1110001J03Rik	BC059710	RIKEN cDNA 1110001J03 gene	chr6
1110020P15Rik	BC100591	RIKEN cDNA 1110020P15 gene	chr11
1700037H04Rik	BC071212	RIKEN cDNA 1700037H04 gene	chr2
1700047I17Rik	BC049669	RIKEN cDNA 1700047I17 gene	chr12
1700113I22Rik	AK004415	RIKEN cDNA 1700113I22 gene	chr11
1810003N24Rik	BC020037	RIKEN cDNA 1810003N24 gene	chr11
1810007P19Rik	NM_172701	RIKEN cDNA 1810007P19 gene	chr4
1810054G18Rik	BC013546	RIKEN cDNA 1810054G18 gene	chr7
2010315L10Rik	BC075695	RIKEN cDNA 2010315L10 gene	chr8
2210021J22Rik	NM_197998	RIKEN cDNA 2210021J22 gene	chr15
2310004N24Rik	XM_181318	RIKEN cDNA 2310004N24 gene	chr11
2310010J17Rik	XM_896611	RIKEN cDNA 2310010J17 gene	chr7
2310016C16Rik	BC019664	RIKEN cDNA 2310016C16 gene	chr13
2310035C23Rik	AK040168	RIKEN cDNA 2310035C23 gene	chr1
2310037I24Rik	AK162714	RIKEN cDNA 2310037I24 gene	chr15
2310039E09Rik	BC089601	RIKEN cDNA 2310039E09 gene	chr4
2310046O06Rik	NM_175273	RIKEN cDNA 2310046O06 gene	chr9
2410002F23Rik	NM_025880	RIKEN cDNA 2410002F23 gene	chr7
2410016F19Rik	BC048446	RIKEN cDNA 2410016F19 gene	chr10
2410075D05Rik	NM_028604	RIKEN cDNA 2410075D05 gene	chr10
2610024E20Rik	BC031465	RIKEN cDNA 2610024E20 gene	chr18
2610028A01Rik	NM_028228	RIKEN cDNA 2610028A01 gene	chr14
2610044O15Rik	NM_153780	RIKEN cDNA 2610044O15 gene	chr17
2610528E23Rik	NM_025599	RIKEN cDNA 2610528E23 gene	chr16
2700059D21Rik	NM_001007589	RIKEN cDNA 2700059D21 gene	chr4
2700094F01Rik	BC057109	RIKEN cDNA 2700094F01 gene	chr6
2810408M09Rik	BC085263	RIKEN cDNA 2810408M09 gene	chr2
2810485I05Rik	NM_176836	RIKEN cDNA 2810485I05 gene	chr9
3110082I17Rik	NM_028469	RIKEN cDNA 3110082I17 gene	chr5
4632404H12Rik	NM_028726	RIKEN cDNA 4632404H12 gene	chr3
4732495E13Rik	NM_172608	RIKEN cDNA 4732495E13 gene	chr15
4921526F01Rik	NM_001001492	RIKEN cDNA 4921526F01 gene	chr16
4930404J24Rik	NM_029610	RIKEN cDNA 4930404J24 gene	chr7
4930579K19Rik	NM_175227	RIKEN cDNA 4930579K19 gene	chr9
4931431C16Rik	NM_175208	RIKEN cDNA 4931431C16 gene	chr5
4933430I17Rik	NM_177607	RIKEN cDNA 4933430I17 gene	chr4
5430432N15Rik	NM_172418	RIKEN cDNA 5430432N15 gene	chr7
5730427N09Rik	BC108365	RIKEN cDNA 5730427N09 gene	chr13
5730536A07Rik	NM_026635	RIKEN cDNA 5730536A07 gene	chr9
6030458H05	NM_177766	hypothetical protein 6030458H05	chr8
6430526N21Rik	NM_001033383	RIKEN cDNA 6430526N21 gene	chr7
6430527G18Rik	NM_145836	RIKEN cDNA 6430527G18 gene	chr12
9030617O03Rik	NM_145448	RIKEN cDNA 9030617O03 gene	chr12
9030625A04Rik	AK053693	RIKEN cDNA 9030625A04 gene	chr14
9330133O14Rik	NM_176948	RIKEN cDNA 9330133O14 gene	chr8
9630058J23Rik	AK040899	RIKEN cDNA 9630058J23 gene	chr1
9930028C20Rik	AK036938	RIKEN cDNA 9930028C20 gene	chr1

## Sheet: GO analysis
Transcription	69 genes
GENBANK_ACCESSION	Gene
NM_010463	homeo box C12
AK016197	proline, glutamic acid and leucine rich protein 1
NM_010938	nuclear respiratory factor 1
AK035813	nuclear receptor co-repressor 1
NM_009557	zinc finger protein 46
NM_011065	period homolog 1 (Drosophila)
BC052027	DnaJ (Hsp40) homolog, subfamily C, member 2
BC058578	chromodomain helicase DNA binding protein 4
AK045365	zinc finger protein 317
BC048841	vestigial like 4 (Drosophila)
BC080824	zinc finger protein 874
BC025479	protein phosphatase 1, regulatory (inhibitor) subunit 8
NM_144787	lysine (K)-specific demethylase 4C
NM_009283	signal transducer and activator of transcription 1
NM_029891	NF-kappaB repressing factor
BC029091	similar to MBD2 (methyl-CpG-binding protein)-interacting zinc finger protein; similar to MBD2-interacting zinc finger; histone H4 transcription factor
BC089601	muscle-related coiled-coil protein
NM_175031	serine/threonine kinase 36 (fused homolog, Drosophila)
NM_001024842	homeo box C11
BC052448	GA repeat binding protein, alpha
BC048904	MYST histone acetyltransferase 2
NM_008249	transcription factor B2, mitochondrial; predicted gene 1818
NM_009769	Kruppel-like factor 5
BC029181	similar to vacuolar protein sorting 25; vacuolar protein sorting 25 (yeast)
BC056618	bromodomain and WD repeat domain containing 1
AK146786	transcription factor E2a
BC012700	TGFB-induced factor homeobox 1
NM_001007589	hypothetical protein LOC100046298; akirin 2
NM_011764	zinc finger protein 90
NM_007497	predicted gene 1862; activating transcription factor 1; similar to activating transcription factor 1
BC030840	protease (prosome, macropain) 26S subunit, ATPase 5
NM_008656	myogenic factor 5
NM_207225	histone deacetylase 4
AK169800	transcription factor 12
NM_010773	methyl-CpG binding domain protein 2
BC036986	homeo box A7
BC034680	ets variant gene 5
NM_153780	RIKEN cDNA 2610044O15 gene
BC031441	cDNA sequence BC031441
NM_001036293	nuclear receptor binding factor 2
NM_148952	E2F transcription factor 4
NM_007924	elongation factor RNA polymerase II
BC027240	DnaJ (Hsp40) homolog, subfamily A, member 3
BC048446	general transcription factor IIIC, polypeptide 6, alpha
NM_001038625	SERTA domain containing 2
AK147560	Zfp91-Cntf readthrough transcript; zinc finger protein 91; ciliary neurotrophic factor
NM_011509	predicted gene 3258; suppressor of Ty 4 homolog 1 (S. cerevisiae)
AK146235	predicted gene 3258; suppressor of Ty 4 homolog 1 (S. cerevisiae)
NM_024469	basic helix-loop-helix family, member e41
NM_022433	sirtuin 3 (silent mating type information regulation 2, homolog) 3 (S. cerevisiae)
NM_008852	paired-like homeodomain transcription factor 3
AF448508	cAMP responsive element binding protein 1
NM_010849	myelocytomatosis oncogene
AK160595	cyclin D binding myb-like transcription factor 1
AK080431	similar to Myn protein; Max protein
NM_027007	zinc finger protein 397
BC050941	MKL (megakaryoblastic leukemia)/myocardin-like 1
NM_001013392	ras responsive element binding protein 1
NM_001012330	zinc finger protein 238
NM_001003953	lysine (K)-specific demethylase 2B
BC055739	programmed cell death 4
NM_007794	CCCTC-binding factor
NM_182990	structure specific recognition protein 1
NM_008702	nemo like kinase; similar to nemo-like kinase
NM_010592	Jun proto-oncogene related gene d
BC021602	ribonuclease, RNase K
BC092068	activating transcription factor 5
BC079658	ELL associated factor 1
RNA processing	31 genes
GENBANK_ACCESSION	Name
NM_170760	U2 small nuclear RNA auxiliary factor 1-like 4
NM_178876	integrator complex subunit 3
NM_027297	PRP4 pre-mRNA processing factor 4 homolog (yeast)
NM_007924	elongation factor RNA polymerase II
NM_010485	ELAV (embryonic lethal, abnormal vision, Drosophila)-like 1 (Hu antigen R)
AK171018	decapping enzyme, scavenger
NM_009096	predicted gene 5618; predicted gene 6476; predicted gene 4796; ribosomal protein S6; predicted gene 8172; similar to 40S ribosomal protein S6; predicted gene 14138; similar to ribosomal protein S6; predicted gene 13654; predicted gene 8779; predicted gene
BC025479	protein phosphatase 1, regulatory (inhibitor) subunit 8
BC006600	WW domain binding protein 11
NM_032544	GTP binding protein 3
NM_011431	elongation factor Tu GTP binding domain containing 2
NM_172807	peptidylprolyl isomerase domain and WD repeat containing 1
BC015285	TruB pseudouridine (psi) synthase homolog 2 (E. coli)
NM_028604	tRNA methyltransferase 11 homolog (S. cerevisiae)
NM_146217	alanyl-tRNA synthetase
BC051470	predicted gene 8186; small nuclear ribonucleoprotein polypeptide G
AK004415	alanyl-tRNA synthetase domain containing 1; RIKEN cDNA 1700113I22 gene
NM_010849	myelocytomatosis oncogene
BC027123	RNA binding motif protein 28
BC108365	predicted gene 15596; RIKEN cDNA 5730427N09 gene; similar to TGF beta-inducible nuclear protein 1 (L-name related LNR42); predicted gene 7966; predicted gene 5515; predicted gene 9722; predicted gene 6451; predicted gene 9634
BC026567	predicted gene 7935; splicing factor 3b, subunit 4
NM_008249	transcription factor B2, mitochondrial; predicted gene 1818
BC051208	predicted gene 5449; small nuclear ribonucleoprotein D2; predicted gene 5848; predicted gene 10120
NM_145354	NOL1/NOP2/Sun domain family member 2
AK020702	within bgcn homolog (Drosophila)
NM_025845	PRP38 pre-mRNA processing factor 38 (yeast) domain containing B; similar to PRP38 pre-mRNA processing factor 38 (yeast) domain containing B
NM_175102	splicing factor 3b, subunit 5
BC016621	zinc finger protein 36, C3H type-like 1
NM_028040	RNA pseudouridylate synthase domain containing 4
NM_015782	predicted gene 8655; predicted gene 5145; predicted gene 8587; small nuclear ribonucleoprotein polypeptide A; predicted gene 5161
BC021602	ribonuclease, RNase K
Proteolysis	21 genes
GENBANK_ACCESSION	Name
NM_011971	proteasome (prosome, macropain) subunit, beta type 3
AK146885	heat shock protein 90, beta (Grp94), member 1
NM_016786	ubiquitin-conjugating enzyme E2K (UBC1 homolog, yeast)
NM_033604	predicted gene 6162; similar to ring finger 111; ring finger 111
BC057680	ariadne ubiquitin-conjugating enzyme E2 binding protein homolog 1 (Drosophila)
NM_009786	calcyclin binding protein
AK045953	ubiquitin specific peptidase 53
NM_025498	predicted gene 12396; presenilin enhancer 2 homolog (C. elegans)
NM_001039559	RIKEN cDNA G530011O06 gene
NM_011672	ubiquitin fusion degradation 1 like
NM_080443	ankyrin repeat and SOCS box-containing 7
NM_019403	ring finger protein 5
NM_001003953	lysine (K)-specific demethylase 2B
NM_197987	tripartite motif-containing 37
NM_027445	ring finger protein 167
BC098220	ubiquitin-conjugating enzyme E2D 3 (UBC4/5 homolog, yeast); similar to UBE2D3; predicted gene 4596; predicted gene 15361
AK036938	YOD1 OTU deubiquitinating enzyme 1 homologue (S. cerevisiae)
NM_177103	SUMO/sentrin specific peptidase 5
BC030840	protease (prosome, macropain) 26S subunit, ATPase 5
NM_025995	F-box protein 5
NM_008569	anaphase promoting complex subunit 1
Protein localisation	44 genes
GENBANK_ACCESSION	Name
NM_172149	BCL2/adenovirus E1B interacting protein 1
NM_018742	blocked early in transport 1 homolog (S. cerevisiae)-like
BC054809	eukaryotic translation initiation factor 2 alpha kinase 3
NM_146194	phosphatidylinositol binding clathrin assembly protein
NM_009260	spectrin beta 2
NM_016863	FK506 binding protein 1b
NM_023126	RAB8A, member RAS oncogene family
NM_172596	Sec24 related gene family, member C (S. cerevisiae)
NM_026355	ERGIC and golgi 2
NM_021547	START domain containing 3
NM_145390	transportin 2 (importin 3, karyopherin beta 2b)
NM_021789	trafficking protein particle complex 4
NM_172760	engulfment and cell motility 3, ced-12 homolog (C. elegans)
NM_007941	syntaxin 2
NM_080557	predicted gene 9514; similar to sorting nexin 4; sorting nexin 4
NM_021328	bridging integrator 3
NM_018871	tyrosine 3-monooxygenase/tryptophan 5-monooxygenase activation protein, gamma polypeptide
NM_001024560	sorting nexin 32
BC029091	similar to MBD2 (methyl-CpG-binding protein)-interacting zinc finger protein; similar to MBD2-interacting zinc finger; histone H4 transcription factor
NM_021278	thymosin, beta 4, X chromosome; similar to thymosin beta-4
BC003736	trafficking protein particle complex 3
BC062963	predicted gene 10171; translocase of inner mitochondrial membrane 23 homolog (yeast); predicted gene 7493; predicted gene 10273; predicted gene 10233
AK167859	predicted gene 5915; predicted gene 8894; myosin, light polypeptide 6, alkali, smooth muscle and non-muscle; predicted gene 10080
NM_016666	aryl-hydrocarbon receptor-interacting protein
BC052692	adaptor protein complex AP-1, sigma 1
BC023728	similar to Archain 1; archain 1; similar to coat protein delta-cop; predicted gene 8752; predicted gene 8750; similar to archain
NM_153416	achalasia, adrenocortical insufficiency, alacrimia
NM_177333	exocyst complex component 3
NM_030685	stress-associated endoplasmic reticulum protein 1
NM_019749	gamma-aminobutyric acid receptor associated protein
NM_009791	asp (abnormal spindle)-like, microcephaly associated (Drosophila)
BC029181	similar to vacuolar protein sorting 25; vacuolar protein sorting 25 (yeast)
BC075695	unconventional SNARE in the ER 1 homolog (S. cerevisiae)
BC011174	adaptor-related protein complex AP-4, mu 1
BC054466	RAB24, member RAS oncogene family
NM_177788	exocyst complex component 3-like
AK004103	vacuolar protein sorting 29 (S. pombe)
NM_026332	DnaJ (Hsp40) homolog, subfamily C, member 19
NM_001035854	adaptor-related protein complex 2, beta 1 subunit
NM_026123	unc-50 homolog (C. elegans)
BC052727	heat shock protein 9
BC079897	clathrin, heavy polypeptide (Hc)
NM_011899	signal recognition particle 54b; signal recognition particle 54a; signal recognition particle 54C
NM_007480	similar to ADP-ribosylation factor; ADP-ribosylation factor 5
Chromosome organisation	18 genes
GENBANK_ACCESSION	Name
NM_025993	MIS12 homolog (yeast)
NM_178213	histone cluster 2, H2ab
NM_028228	RIKEN cDNA 2610028A01 gene
AK035813	nuclear receptor co-repressor 1
BC048904	MYST histone acetyltransferase 2
BC094217	apoptotic chromatin condensation inducer 1
NM_178200	histone cluster 1, H2bm
BC058578	chromodomain helicase DNA binding protein 4
NM_001003953	lysine (K)-specific demethylase 2B
NM_175666	histone cluster 1, H2bg; histone cluster 1, H2be; histone cluster 2, H2bb; histone cluster 1, H2bc
AK146786	transcription factor E2a
BC023917	amine oxidase, flavin containing 1
NM_007794	CCCTC-binding factor
NM_146114	DNA cross-link repair 1C, PSO2 homolog (S. cerevisiae)
NM_144787	lysine (K)-specific demethylase 4C
AK077627	NIMA (never in mitosis gene a)-related expressed kinase 2
NM_207225	histone deacetylase 4
NM_175662	histone cluster 2, H2ac
Post-translational modifications	52 genes
GENBANK_ACCESSION	Name
BC060502	RIKEN cDNA A630047E20 gene
NM_173185	casein kinase 1, gamma 1
BC094920	deoxyguanosine kinase
BC054809	eukaryotic translation initiation factor 2 alpha kinase 3
NM_008138	guanine nucleotide binding protein (G protein), alpha inhibiting 2; similar to Guanine nucleotide-binding protein G(i), alpha-2 subunit (Adenylate cyclase-inhibiting G alpha protein)
NM_011596	ATPase, H+ transporting, lysosomal V0 subunit A2
NM_175154	galactokinase 2
NM_007414	ADP-ribosylarginine hydrolase
BC023917	amine oxidase, flavin containing 1
AK150016	MOB1, Mps One Binder kinase activator-like 1A (yeast)
BC085263	RIKEN cDNA 2810408M09 gene
BC015285	TruB pseudouridine (psi) synthase homolog 2 (E. coli)
BC099699	testis specific protein kinase 1
NM_008974	predicted gene 13422; protein tyrosine phosphatase 4a2
NM_146217	alanyl-tRNA synthetase
NM_175031	serine/threonine kinase 36 (fused homolog, Drosophila)
458973	stress-associated endoplasmic reticulum protein 1
BC048904	MYST histone acetyltransferase 2
NM_008249	transcription factor B2, mitochondrial; predicted gene 1818
BC001989	growth arrest and DNA-damage-inducible 45 gamma
BC100591	RIKEN cDNA 1110020P15 gene; predicted gene 6293
NM_178775	ribosomal protein S6 kinase polypeptide 1
AK146786	transcription factor E2a
NM_013477	ATPase, H+ transporting, lysosomal V0 subunit D1
BC005463	similar to Eukaryotic translation initiation factor 2 subunit 1 (Eukaryotic translation initiation factor 2 alpha subunit) (eIF-2-alpha) (EIF-2alpha) (EIF-2A); eukaryotic translation initiation factor 2, subunit 1 alpha; predicted gene 7459
NM_026952	CDC2-related kinase, arginine/serine-rich
NM_015774	ERO1-like (S. cerevisiae)
NM_011840	mitogen-activated protein kinase kinase 5
NM_009260	spectrin beta 2
AK085811	titin
AK156584	Fyn proto-oncogene
BC082557	eukaryotic translation initiation factor 2a
NM_032544	GTP binding protein 3
BC094664	predicted gene 12337; predicted gene 10039; predicted gene 4479; ATP synthase, H+ transporting, mitochondrial F0 complex, subunit c (subunit 9), isoform 1
NM_011032	prolyl 4-hydroxylase, beta polypeptide
NM_022433	sirtuin 3 (silent mating type information regulation 2, homolog) 3 (S. cerevisiae)
AF448508	cAMP responsive element binding protein 1
467950	ubiquitin-conjugating enzyme E2K (UBC1 homolog, yeast)
NM_027569	sperm associated antigen 9
NM_178395	zinc finger, DHHC domain containing 2
BC018309	B-cell translocation gene 1, anti-proliferative; similar to myocardial vascular inhibition factor
NM_138656	mevalonate (diphospho) decarboxylase
NM_010107	ephrin A1
NM_028040	RNA pseudouridylate synthase domain containing 4
NM_007794	CCCTC-binding factor
BC098220	ubiquitin-conjugating enzyme E2D 3 (UBC4/5 homolog, yeast); similar to UBE2D3; predicted gene 4596; predicted gene 15361
NM_026468	predicted gene 10231; similar to ATP synthase, H+ transporting, mitochondrial F0 complex, subunit c (subunit 9); predicted gene 10175; predicted gene 5911; ATP synthase, H+ transporting, mitochondrial F0 complex, subunit c (subunit 9), isoform 2
BC071218	serine/threonine kinase 25 (yeast)
NM_008702	nemo like kinase; similar to nemo-like kinase
AK077627	NIMA (never in mitosis gene a)-related expressed kinase 2
473808	c-abl oncogene 1, receptor tyrosine kinase
NM_146239	PCTAIRE-motif protein kinase 2
Cell cycle	23 genes
GENBANK_ACCESSION	Name
BC027830	StAR-related lipid transfer (START) domain containing 13; similar to serologically defined colon cancer antigen 13
NM_028805	katanin p80 (WD40-containing) subunit B 1
NM_025993	MIS12 homolog (yeast)
AK160595	cyclin D binding myb-like transcription factor 1
BC049538	meiosis expressed gene 1
NM_153143	potassium channel tetramerisation domain containing 11
NM_144907	sestrin 2
NM_009791	asp (abnormal spindle)-like, microcephaly associated (Drosophila)
BC002043	cyclin-dependent kinase inhibitor 1A (P21)
BC052027	DnaJ (Hsp40) homolog, subfamily C, member 2
NM_148952	E2F transcription factor 4
AK146786	transcription factor E2a
NM_027115	mitogen-activated protein kinase 1 interacting protein 1
NM_021328	bridging integrator 3
NM_009096	predicted gene 5618; predicted gene 6476; predicted gene 4796; ribosomal protein S6; predicted gene 8172; similar to 40S ribosomal protein S6; predicted gene 14138; similar to ribosomal protein S6; predicted gene 13654; predicted gene 8779; predicted gene
NM_009831	cyclin G1
NM_177103	SUMO/sentrin specific peptidase 5
NM_134024	tubulin, gamma 1
AK077627	NIMA (never in mitosis gene a)-related expressed kinase 2
NM_008949	proteasome (prosome, macropain) 26S subunit, ATPase 3, interacting protein
BC029091	similar to MBD2 (methyl-CpG-binding protein)-interacting zinc finger protein; similar to MBD2-interacting zinc finger; histone H4 transcription factor
NM_025995	F-box protein 5
NM_008569	anaphase promoting complex subunit 1
